# Supplementary material for: Complete Genome Analysis of Three Acinetobacter baumannii Clinical Isolates in China for Insight into the Diversification of Drug Resistance Elements
Source: PLoS One. 2013 Jun 24;8(6):e66584. doi: 10.1371/journal.pone.0066584 (PMC3691203; doi:10.1371/journal.pone.0066584)
Supplement: Table S2 — The genes associated with resistance and pathogenesis in three BJ strains. (XLSX) [file pone.0066584.s007.xlsx]

## Sheet: BJAB07104
Locus_tag	Product	Function
BJAB07104_02103	Glutathione import ATP-binding protein GsiA	Hemin utilization
BJAB07104_02104	ABC-type dipeptide/oligopeptide/nickel transport systems, permease components	Hemin utilization
BJAB07104_02105	ABC-type dipeptide/oligopeptide/nickel transport systems, permease components	Hemin utilization
BJAB07104_02106	Zn-dependent oligopeptidases	Hemin utilization
BJAB07104_02107	ABC-type dipeptide transport system, periplasmic component heme-binding protein A	Hemin utilization
BJAB07104_02108	ABC-type dipeptide transport system, periplasmic component heme-binding protein A	Hemin utilization
BJAB07104_02109	Outer membrane receptor proteins, mostly Fe transport TonB-dependent receptor	Hemin utilization
BJAB07104_02110	TonB family protein	Hemin utilization
BJAB07104_02111	Biopolymer transport protein	Hemin utilization
BJAB07104_02112	Biopolymer transport protein	Hemin utilization
BJAB07104_02113	Biopolymer transport protein	Hemin utilization
BJAB07104_01079	Outer membrane receptor for ferrienterochelin and colicins	Iron metabolism
BJAB07104_02045	Outer membrane receptor for ferric coprogen and ferric-rhodotorulic acid	Iron metabolism
BJAB07104_02420	Outer membrane receptor for ferric coprogen and ferric-rhodotorulic acid	Iron metabolism
BJAB07104_02844	Non-ribosomal peptide synthetase modules and related proteins basD	Iron metabolism
BJAB07104_02845	Lysine/ornithine N-monooxygenase nonribosomal peptide synthetase BasC	Iron metabolism
BJAB07104_02846	Outer membrane receptor proteins, mostly Fe transport ferric acinetobactin receptor	Iron metabolism
BJAB07104_02847	ABC-type enterochelin transport system, periplasmic component ferric acinetobactin transport system periplasmic binding protein	Iron metabolism
BJAB07104_02848	ABC-type enterochelin transport system, ATPase component ferric acinetobactin transport system ATP-binding protein	Iron metabolism
BJAB07104_02849	ABC-type enterochelin transport system, permease component ferric acinetobactin transport system permease	Iron metabolism
BJAB07104_02850	ABC-type enterochelin transport system, permease component ferric acinetobactin transport system permease	Iron metabolism
BJAB07104_02852	Non-ribosomal peptide synthetase modules and related proteins basB	Iron metabolism
BJAB07104_02853	Non-ribosomal peptide synthetase modules and related proteins basA	Iron metabolism
BJAB07104_03423	Periplasmic protein TonB, links inner and outer membranes	Iron metabolism
BJAB07104_03572	Bacterioferritin-associated ferredoxin	Iron metabolism
BJAB07104_00032	Membrane protein TerC, possibly involved in tellurium resistance	Multidrug transport system
BJAB07104_00059	Tellurite resistance protein and related permeases	Multidrug transport system
BJAB07104_00153	Predicted exporters of the RND superfamily	Multidrug transport system
BJAB07104_00225	Membrane protein TerC, possibly involved in tellurium resistance	Multidrug transport system
BJAB07104_00377	Multidrug resistance efflux pump	Multidrug transport system
BJAB07104_00702	Putative multicopper oxidases	Multidrug transport system
BJAB07104_00703	Uncharacterized protein involved in copper resistance	Multidrug transport system
BJAB07104_00782	Multidrug resistance efflux pump, hlyD	Multidrug transport system
BJAB07104_00783	Permeases of the major facilitator superfamily, emrB efflux	Multidrug transport system
BJAB07104_00910	Multidrug resistance efflux pump	Multidrug transport system
BJAB07104_00911	Permeases of the major facilitator superfamily, multidrug resistance protein B emrB	Multidrug transport system
BJAB07104_01060	Permeases of the major facilitator superfamily, fosmidomycin resistance protein, MFS	Multidrug transport system
BJAB07104_01108	Uncharacterized lipoprotein NlpE involved in copper resistance	Multidrug transport system
BJAB07104_01893	Type I secretion outer membrane protein, TolC family	Multidrug transport system
BJAB07104_02039	ABC-type multidrug transport system, ATPase and permease components	Multidrug transport system
BJAB07104_02040	ABC-type multidrug transport system, ATPase and permease components	Multidrug transport system
BJAB07104_02041	ABC-type multidrug transport system, ATPase component	Multidrug transport system
BJAB07104_02042	Biopolymer transport protein	Multidrug transport system
BJAB07104_02162	ABC-type multidrug transport system, ATPase component	Multidrug transport system
BJAB07104_02232	Predicted branched-chain amino acid permease (azaleucine resistance)	Multidrug transport system
BJAB07104_02673	Cation/multidrug efflux pump	Multidrug transport system
BJAB07104_02680	ABC-type multidrug transport system, permease component	Multidrug transport system
BJAB07104_02681	ABC-type multidrug transport system, ATPase component	Multidrug transport system
BJAB07104_02685	Membrane-bound lytic murein transglycosylase B	Multidrug transport system
BJAB07104_02689	Predicted branched-chain amino acid permease (azaleucine resistance)	Multidrug transport system
BJAB07104_02838	ABC-type multidrug transport system, permease component	Multidrug transport system
BJAB07104_02839	ABC-type multidrug transport system, ATPase and permease components	Multidrug transport system
BJAB07104_03061	ABC-type multidrug transport system, ATPase and permease components	Multidrug transport system
BJAB07104_03062	ABC-type multidrug transport system, permease component	Multidrug transport system
BJAB07104_03102	Cation/multidrug efflux pump	Multidrug transport system
BJAB07104_03209	Uncharacterized bacitracin resistance protein	Multidrug transport system
BJAB07104_03494	ABC-type transport system involved in resistance to organic solvents, auxiliary component	Multidrug transport system
BJAB07104_03495	ABC-type transport system involved in resistance to organic solvents, periplasmic component	Multidrug transport system
BJAB07104_03496	ABC-type transport system involved in resistance to organic solvents, permease component	Multidrug transport system
BJAB07104_03497	ABC-type transport system involved in resistance to organic solvents, ATPase component	Multidrug transport system
BJAB07104_03681	Predicted branched-chain amino acid permease (azaleucine resistance)	Multidrug transport system
BJAB07104_03776	Na+-driven multidrug efflux pump	Multidrug transport system
BJAB07104_03823	Na+-driven multidrug efflux pump	Multidrug transport system
BJAB07104_00246	Dihydropteroate synthase type-2	Multiple drug resistance
BJAB07104_00277	tetA(B)	Multiple drug resistance
BJAB07104_00281	strB	Multiple drug resistance
BJAB07104_00282	strA	Multiple drug resistance
BJAB07104_00415	Beta-lactamase class C and other penicillin binding proteins	Multiple drug resistance
BJAB07104_00513	Dihydrofolate reductase type 3	Multiple drug resistance
BJAB07104_01403	Chloramphenicol acetyltransferase	Multiple drug resistance
BJAB07104_01812	Dihydrofolate reductase	Multiple drug resistance
BJAB07104_02182	Beta-lactamase class D OXA-51-like (OXA-66)	Multiple drug resistance
BJAB07104_02399	Beta-lactamase class C and other penicillin binding proteins	Multiple drug resistance
BJAB07104_p0020	Aminoglycoside phosphotransferase aphA1-Iab	Multiple drug resistance
BJAB07104_p0012	Macrolide 2'-phosphotransferase mph(E)	Multiple drug resistance
BJAB07104_p0011	macrolide efflux protein msrE	Multiple drug resistance
BJAB07104_p0008	armA	Multiple drug resistance
BJAB07104_p0005	Dihydropteroate synthase and related enzymes sul1	Multiple drug resistance
BJAB07104_p0004	ANT (3’’)-I aminoglycoside adenylyltransferase aadA1	Multiple drug resistance
BJAB07104_p0003	Chloramphenicol acetyltransferase catB8	Multiple drug resistance
BJAB07104_p0001	AAC (3)-I aminoglycoside acetyltransferase, aacA4	Multiple drug resistance
BJAB07104_02733	Beta-lactamase class D OXA-23	Multiple drug resistance
BJAB07104_02829	Beta-lactamase class C and other penicillin binding proteins ADC (with ISAba1)	Multiple drug resistance
BJAB07104_03121	Dihydropteroate synthase and related enzymes	Multiple drug resistance
BJAB07104_03130	Chloramphenicol acetyl transferase	Multiple drug resistance
BJAB07104_01909	adeT	Multiple drug resistance, adeABC cluster
BJAB07104_01911	adeS, no Thr1533Met mutation	Multiple drug resistance, adeABC cluster
BJAB07104_01912	adeR, no Pro1163Leu mutation	Multiple drug resistance, adeABC cluster
BJAB07104_01913	adeA	Multiple drug resistance, adeABC cluster
BJAB07104_01914	adeB RND protein	Multiple drug resistance, adeABC cluster
BJAB07104_01915	adeC	Multiple drug resistance, adeABC cluster
BJAB07104_00229	parC Ser at position 84	Multiple drug resistance, quinolone resistance
BJAB07104_03067	gyrA (Ser-Ler) mutation at position 83	Multiple drug resistance, quinolone resistance
BJAB07104_00605	A1S_0556	O-glycosylation system
BJAB07104_01029	AS1_3580	O-glycosylation system
BJAB07104_01342	A1S_1193, Outer membrane protein and related peptidoglycan-associated (lipo)proteins	O-glycosylation system
BJAB07104_01348	A1S_3626	O-glycosylation system
BJAB07104_01729	A1S_3744	O-glycosylation system
BJAB07104_02332	A1S_3658	O-glycosylation system
BJAB07104_02834	A1S_2371	O-glycosylation system
BJAB07104_03574	A1S_3176, PglLAb	O-glycosylation system
BJAB07104_00171	Glutathione S-transferase	Other putative virulence factors
BJAB07104_00194	Glutathione peroxidase	Other putative virulence factors
BJAB07104_00459	Glutathione S-transferase	Other putative virulence factors
BJAB07104_00463	Catalase (peroxidase I	Other putative virulence factors
BJAB07104_00643	Glutathione S-transferase	Other putative virulence factors
BJAB07104_00758	Response regulator containing a CheY-like receiver domain and a GGDEF domain	Other putative virulence factors
BJAB07104_01290	FOG: GGDEF domain	Other putative virulence factors
BJAB07104_01344	Glutathione S-transferase	Other putative virulence factors
BJAB07104_01347	Glutathione S-transferase	Other putative virulence factors
BJAB07104_01519	Catalase	Other putative virulence factors
BJAB07104_01673	Predicted signal transduction protein containing a membrane domain, an EAL and a GGDEF domain	Other putative virulence factors
BJAB07104_01804	Catalase	Other putative virulence factors
BJAB07104_02010	FOG: GGDEF domain	Other putative virulence factors
BJAB07104_02218	Glutathione S-transferase	Other putative virulence factors
BJAB07104_02240	Glutathione peroxidase	Other putative virulence factors
BJAB07104_02298	Glutathione S-transferase	Other putative virulence factors
BJAB07104_02299	Glutathione S-transferase	Other putative virulence factors
BJAB07104_02325	Catalase	Other putative virulence factors
BJAB07104_02437	Glutathione S-transferase	Other putative virulence factors
BJAB07104_02707	Predicted signal transduction protein containing a membrane domain, an EAL and a GGDEF domain	Other putative virulence factors
BJAB07104_02899	Lactoylglutathione lyase and related lyases	Other putative virulence factors
BJAB07104_02980	FOG: GGDEF domain	Other putative virulence factors
BJAB07104_03332	Glutathione S-transferase	Other putative virulence factors
BJAB07104_03383	FOG: GGDEF domain	Other putative virulence factors
BJAB07104_03397	Glutathione S-transferase	Other putative virulence factors
BJAB07104_03693	FOG: GGDEF domain	Other putative virulence factors
BJAB07104_03701	Response regulator containing a CheY-like receiver domain and an HTH DNA-binding	Other putative virulence factors
BJAB07104_03738	Glutathione synthase/Ribosomal protein S6 modification enzyme (glutaminyl transferase)	Other putative virulence factors
BJAB07104_03746	FOG: GGDEF domain	Other putative virulence factors
BJAB07104_03819	Lactoylglutathione lyase and related lyases	Other putative virulence factors
BJAB07104_00886	Outer membrane protein and related peptidoglycan-associated (lipo)proteins ompA	Other putative virulence factors, biofilm formation
BJAB07104_00087	ATPases involved in chromosome partitioning Tyrosine-protein kinase ptk	Other putative virulence factors, capsule formation
BJAB07104_00088	Protein-tyrosine-phosphatase	Other putative virulence factors, capsule formation
BJAB07104_00303	D-alanyl-D-alanine carboxypeptidase PBP-7/8	Other putative virulence factors, motility/chemotaxis
BJAB07104_03250	Chemotaxis protein histidine kinase and related kinases	Other putative virulence factors, motility/chemotaxis
BJAB07104_03251	Methyl-accepting chemotaxis protein	Other putative virulence factors, motility/chemotaxis
BJAB07104_03386	Phosphatidylserine/phosphatidylglycerophosphate/cardiolipin synthases and related enzymes phospholipase D	Other putative virulence factors, proliferation in human serum
BJAB07104_00781	1-aminocyclopropane-1-carboxylate deaminase	Other putative virulence factors, toxin production
BJAB07104_02791	VirB4 type-IV secretion system protein TraC	Other putative virulence factors, Type IV secretory pathway
BJAB07104_02815	VirD4 components	Other putative virulence factors, Type IV secretory pathway
BJAB07104_00020	Preprotein translocase subunit YidC	Secretion systems
BJAB07104_00024	Protein-disulfide isomerase	Secretion systems
BJAB07104_00040	Membrane-bound lytic murein transglycosylase B	Secretion systems
BJAB07104_00212	Soluble lytic murein transglycosylase and related regulatory proteins	Secretion systems
BJAB07104_00306	Protein-disulfide isomerase	Secretion systems
BJAB07104_00321	alpha-Hemolysin/cyclolysin transporter	Secretion systems
BJAB07104_00333	General secretion pathway protein N	Secretion systems
BJAB07104_00334	General secretion pathway protein C	Secretion systems
BJAB07104_00335	Type II secretory pathway, component PulD	Secretion systems
BJAB07104_00340	Preprotein translocase subunit SecE	Secretion systems
BJAB07104_00386	Type II secretory pathway, prepilin signal peptidase PulO and related peptidases	Secretion systems
BJAB07104_00387	Type II secretory pathway, component PulF	Secretion systems
BJAB07104_00388	Type II secretory pathway, ATPase PulE/Tfp pilus assembly pathway, ATPase PilB	Secretion systems
BJAB07104_00390	Preprotein translocase subunit SecG	Secretion systems
BJAB07104_00425	Type II secretory pathway, component PulF	Secretion systems
BJAB07104_00426	Type II secretory pathway, pseudopilin PulG	Secretion systems
BJAB07104_00521	Sec-independent protein secretion pathway component TatC	Secretion systems
BJAB07104_00522	Sec-independent protein secretion pathway component	Secretion systems
BJAB07104_00523	Sec-independent protein secretion pathway components	Secretion systems
BJAB07104_00555	Tfp pilus assembly protein PilF	Secretion systems
BJAB07104_00582	Preprotein translocase subunit SecB	Secretion systems
BJAB07104_00632	DNA uptake protein	Secretion systems
BJAB07104_00662	Integral membrane protein	Secretion systems
BJAB07104_00667	Type II secretory pathway, ATPase PulE/Tfp pilus assembly pathway, ATPase PilB	Secretion systems
BJAB07104_00801	Signal recognition particle GTPase	Secretion systems
BJAB07104_00898	Tfp pilus assembly protein, ATPase PilU	Secretion systems
BJAB07104_00899	Tfp pilus assembly protein, pilus retraction ATPase PilT	Secretion systems
BJAB07104_01206	Putative secretion activating protein	Secretion systems
BJAB07104_01281	Soluble lytic murein transglycosylase and related regulatory proteins	Secretion systems
BJAB07104_01377	Putative secretion activating protein	Secretion systems
BJAB07104_01399	Adhesin protein transporter	Secretion systems
BJAB07104_01400	Adhesin protein transporter	Secretion systems
BJAB07104_01401	Adhesin protein transporter	Secretion systems
BJAB07104_01459	Putative Imp/Vas secretion system protein	Secretion systems
BJAB07104_01460	Putative Imp/Vas secretion system protein	Secretion systems
BJAB07104_01461	Putative Imp/Vas secretion system protein (hemolysin-coregulated protein)	Secretion systems
BJAB07104_01462	Putative Imp/Vas secretion system protein	Secretion systems
BJAB07104_01463	Putative Imp/Vas secretion system protein	Secretion systems
BJAB07104_01464	Putative Imp/Vas secretion system protein	Secretion systems
BJAB07104_01466	Putative Imp/Vas secretion system protein	Secretion systems
BJAB07104_01467	Putative Imp/Vas secretion system protein	Secretion systems
BJAB07104_01470	Putative Imp/Vas secretion system protein (ATPase)	Secretion systems
BJAB07104_01471	Putative Imp/Vas secretion system protein	Secretion systems
BJAB07104_01472	Putative Imp/Vas secretion system protein	Secretion systems
BJAB07104_01473	Putative Imp/Vas secretion system protein	Secretion systems
BJAB07104_01596	Putative secretion activating protein	Secretion systems
BJAB07104_01697	Signal recognition particle GTPase	Secretion systems
BJAB07104_01828	Hemolysin activation/secretion protein	Secretion systems
BJAB07104_01924	P pilus assembly protein, pilin FimA	Secretion systems
BJAB07104_01927	P pilus assembly protein, chaperone PapD	Secretion systems
BJAB07104_01928	P pilus assembly protein, porin PapC	Secretion systems
BJAB07104_01929	P pilus assembly protein, pilin FimA	Secretion systems
BJAB07104_02131	Type II secretory pathway, component PulK	Secretion systems
BJAB07104_02132	General secretion pathway protein J	Secretion systems
BJAB07104_02133	General secretion pathway protein I	Secretion systems
BJAB07104_02134	Putative general secretion pathway protein G	Secretion systems
BJAB07104_02137	Tfp pilus assembly protein PilZ	Secretion systems
BJAB07104_02192	P pilus assembly protein, pilin FimA	Secretion systems
BJAB07104_02193	P pilus assembly protein, chaperone PapD	Secretion systems
BJAB07104_02194	P pilus assembly protein, porin PapC	Secretion systems
BJAB07104_02195	P pilus assembly protein, pilin FimA	Secretion systems
BJAB07104_02583	Uncharacterized secreted protein type I pili formation CsuE	Secretion systems
BJAB07104_02584	P pilus assembly protein, porin PapC	Secretion systems
BJAB07104_02585	P pilus assembly protein, chaperone PapD	Secretion systems
BJAB07104_02586	Type I pili formation CsuB	Secretion systems
BJAB07104_02587	Type I pili formation CsuA	Secretion systems
BJAB07104_02588	Uncharacterized secreted protein CsuA/B	Secretion systems
BJAB07104_02623	Hypothetical protein	Secretion systems
BJAB07104_02624	General secretion pathway protein L	Secretion systems
BJAB07104_02657	Type II secretory pathway, ATPase PulE/Tfp pilus assembly pathway, ATPase PilB	Secretion systems
BJAB07104_02800	Soluble lytic murein transglycosylase and related regulatory proteins	Secretion systems
BJAB07104_03050	Metallo-beta-lactamase superfamily hydrolase	Secretion systems
BJAB07104_03099	Soluble lytic murein transglycosylase and related regulatory proteins	Secretion systems
BJAB07104_03156	Predicted metal-binding protein related to the C-terminal domain of SecA	Secretion systems
BJAB07104_03252	Chemotaxis signal transduction protein	Secretion systems
BJAB07104_03253	FOG: CheY-like receiver	Secretion systems
BJAB07104_03254	FOG: CheY-like receiver	Secretion systems
BJAB07104_03264	Protein-disulfide isomerase	Secretion systems
BJAB07104_03284	Tfp pilus assembly protein FimT	Secretion systems
BJAB07104_03305	Preprotein translocase subunit SecA (ATPase, RNA helicase)	Secretion systems
BJAB07104_03361	Preprotein translocase subunit YajC	Secretion systems
BJAB07104_03362	Preprotein translocase subunit SecD	Secretion systems
BJAB07104_03363	Preprotein translocase subunit SecF	Secretion systems
BJAB07104_03419	Soluble lytic murein transglycosylase and related regulatory proteins	Secretion systems
BJAB07104_03453	Preprotein translocase subunit SecY	Secretion systems
BJAB07104_03560	Tfp pilus assembly protein PilE	Secretion systems
BJAB07104_03561	Pilin like competence factor	Secretion systems
BJAB07104_03562	Tfp pilus assembly protein, tip-associated adhesin PilY1	Secretion systems
BJAB07104_03564	Pilus assembly protein PilW	Secretion systems
BJAB07104_03565	Type IV fimbrial biogenesis protein PilV	Secretion systems
BJAB07104_03566	Putative type 4 fimbrial biogenesis protein (FimU)	Secretion systems
BJAB07104_03575	Tfp pilus assembly protein, major pilin PilA	Secretion systems
BJAB07104_03588	Type II secretory pathway, component HofQ	Secretion systems
BJAB07104_03589	Tfp pilus assembly protein PilP	Secretion systems
BJAB07104_03590	Tfp pilus assembly protein PilO	Secretion systems
BJAB07104_03591	Tfp pilus assembly protein PilN	Secretion systems
BJAB07104_03592	Tfp pilus assembly protein, ATPase PilM	Secretion systems
BJAB07104_03687	Uncharacterized membrane protein required for alginate biosynthesis	Secretion systems

## Sheet: BJAB0715
Locus_tag	Product	Function
BJAB0715_01802	Biopolymer transport protein	Hemin utilization
BJAB0715_01803	Biopolymer transport protein	Hemin utilization
BJAB0715_01804	Biopolymer transport protein	Hemin utilization
BJAB0715_01805	TonB family protein	Hemin utilization
BJAB0715_01806	Outer membrane receptor proteins, mostly Fe transport	Hemin utilization
BJAB0715_01807	ABC-type dipeptide transport system, periplasmic component, heme-binding protein A	Hemin utilization
BJAB0715_01808	ABC-type dipeptide transport system, periplasmic component, heme-binding protein A	Hemin utilization
BJAB0715_01809	Zn-dependent oligopeptidases	Hemin utilization
BJAB0715_01810	ABC-type dipeptide/oligopeptide/nickel transport systems, permease components	Hemin utilization
BJAB0715_01811	ABC-type dipeptide/oligopeptide/nickel transport systems, permease components	Hemin utilization
BJAB0715_01812	ATPase components of various ABC-type transport systems, contain duplicated ATPase	Hemin utilization
BJAB0715_01083	Outer membrane receptor for ferrienterochelin and colicins	Iron metabolism
BJAB0715_01871	Outer membrane receptor for ferric coprogen and ferric-rhodotorulic acid	Iron metabolism
BJAB0715_02321	Outer membrane receptor for ferric coprogen and ferric-rhodotorulic acid	Iron metabolism
BJAB0715_02775	Non-ribosomal peptide synthetase modules and related proteins basD	Iron metabolism
BJAB0715_02776	Lysine/ornithine N-monooxygenase BasC	Iron metabolism
BJAB0715_02777	Outer membrane receptor proteins, mostly Fe transport, ferric acinetobactin receptor	Iron metabolism
BJAB0715_02778	ABC-type enterochelin transport system, periplasmic component, ferric acinetobactin transport system periplasmic binding protein	Iron metabolism
BJAB0715_02779	ABC-type enterochelin transport system, ATPase component, ferric acinetobactin transport system ATP-binding protein	Iron metabolism
BJAB0715_02780	ABC-type enterochelin transport system, permease component, ferric acinetobactin transport system permease	Iron metabolism
BJAB0715_02781	ABC-type enterochelin transport system, permease component, ferric acinetobactin transport system permease	Iron metabolism
BJAB0715_02783	Non-ribosomal peptide synthetase modules and related proteins, basB	Iron metabolism
BJAB0715_02784	Non-ribosomal peptide synthetase modules and related proteins, basA	Iron metabolism
BJAB0715_03383	Periplasmic protein TonB, links inner and outer membranes	Iron metabolism
BJAB0715_03535	Bacterioferritin-associated ferredoxin	Iron metabolism
BJAB0715_00032	Membrane protein TerC, possibly involved in tellurium resistance	Multidrug transport system
BJAB0715_00061	Tellurite resistance protein and related permeases	Multidrug transport system
BJAB0715_00165	Predicted exporters of the RND superfamily	multidrug transport system
BJAB0715_00234	Permeases of the major facilitator superfamily, MFS inner membrane transport protein YieO	Multidrug transport system
BJAB0715_00237	Membrane protein TerC, possibly involved in tellurium resistance	Multidrug transport system
BJAB0715_00359	Multidrug resistance efflux pump, mdtN	Multidrug transport system
BJAB0715_00431	Na+-driven multidrug efflux pump	Multidrug transport system
BJAB0715_00697	Putative multicopper oxidases	Multidrug transport system
BJAB0715_00698	Uncharacterized protein involved in copper resistance	Multidrug transport system
BJAB0715_00766	Multidrug resistance efflux pump, hlyD	Multidrug transport system
BJAB0715_00767	Permeases of the major facilitator superfamily, emrB efflux	Multidrug transport system
BJAB0715_00894	Multidrug resistance efflux pump	Multidrug transport system
BJAB0715_00895	Permeases of the major facilitator superfamily, multidrug resistance protein B emrB	Multidrug transport system
BJAB0715_01068	Permeases of the major facilitator superfamily, fosmidomycin resistance protein, MFS	Multidrug transport system
BJAB0715_01112	Uncharacterized lipoprotein NlpE involved in copper resistance	Multidrug transport system
BJAB0715_01688	Predicted branched-chain amino acid permease (azaleucine resistance)	Multidrug transport system
BJAB0715_01755	ABC-type multidrug transport system, ATPase and permease components	Multidrug transport system
BJAB0715_01776	ABC-type multidrug transport system, ATPase and permease components	Multidrug transport system
BJAB0715_01875	ABC-type multidrug transport system, ATPase component	Multidrug transport system
BJAB0715_01876	ABC-type multidrug transport system, ATPase component	Multidrug transport system
BJAB0715_01877	ABC-type multidrug transport system, permease component	Multidrug transport system
BJAB0715_01999	Type I secretion outer membrane protein, TolC family	Multidrug transport system
BJAB0715_02003	Multidrug resistance efflux pump	Multidrug transport system
BJAB0715_02048	Multidrug resistance efflux pump	Multidrug transport system
BJAB0715_02697	Cation/multidrug efflux pump	Multidrug transport system
BJAB0715_02705	ABC-type multidrug transport system, ATPase component	Multidrug transport system
BJAB0715_02706	ABC-type multidrug transport system, permease component	Multidrug transport system
BJAB0715_02714	Predicted branched-chain amino acid permease (azaleucine resistance)	Multidrug transport system
BJAB0715_02769	ABC-type multidrug transport system, ATPase and permease components	Multidrug transport system
BJAB0715_02770	ABC-type multidrug transport system, ATPase and permease components	Multidrug transport system
BJAB0715_02984	ABC-type multidrug transport system, permease component	Multidrug transport system
BJAB0715_02985	ABC-type multidrug transport system, permease component	Multidrug transport system
BJAB0715_03027	Cation/multidrug efflux pump	Multidrug transport system
BJAB0715_03117	Cation/multidrug efflux pump	Multidrug transport system
BJAB0715_03171	Uncharacterized bacitracin resistance protein	Multidrug transport system
BJAB0715_03218	Membrane-fusion protein, efflux transporter, RND family, MFP subunit	Multidrug transport system
BJAB0715_03219	Cation/multidrug efflux pump, RND protein (AdeB-like)	Multidrug transport system
BJAB0715_03455	ABC-type transport system involved in resistance to organic solvents, auxiliary component	Multidrug transport system
BJAB0715_03456	ABC-type transport system involved in resistance to organic solvents, periplasmic component	Multidrug transport system
BJAB0715_03457	ABC-type transport system involved in resistance to organic solvents, permease component	Multidrug transport system
BJAB0715_03458	ABC-type transport system involved in resistance to organic solvents, ATPase component	Multidrug transport system
BJAB0715_03666	Predicted branched-chain amino acid permease (azaleucine resistance)	Multidrug transport system
BJAB0715_03764	Na+-driven multidrug efflux pump	Multidrug transport system
BJAB0715_03806	Na+-driven multidrug efflux pump	Multidrug transport system
BJAB0715_03835	Cation/multidrug efflux pump	Multidrug transport system
BJAB0715_00396	Beta-lactamase class C and other penicillin binding proteins	Multiple drug resistance
BJAB0715_00496	Dihydrofolate reductase type 3	Multiple drug resistance
BJAB0715_01405	Chloramphenicol acetyltransferase	Multiple drug resistance
BJAB0715_01734	Beta-lactamase class D OXA-51-like PSE-2 (OXA-10)	Multiple drug resistance
BJAB0715_02300	Beta-lactamase class C and other penicillin binding proteins	Multiple drug resistance
BJAB0715_02760	Beta-lactamase class C and other penicillin binding proteins ADC (no ISAba1)	Multiple drug resistance
BJAB0715_02877	Dihydropteroate synthase and related enzymes	Multiple drug resistance
BJAB0715_02878	tetA(B)	Multiple drug resistance
BJAB0715_02882	strB	Multiple drug resistance
BJAB0715_02883	strA	Multiple drug resistance
BJAB0715_03039	Beta-lactamase class D OXA-23	Multiple drug resistance
BJAB0715_03058	Dihydropteroate synthase and related enzymes	Multiple drug resistance
BJAB0715_03069	Acetyltransferase (isoleucine patch superfamily)" Chloramphenicol acetyltransferase	Multiple drug resistance
BJAB0715_00260	adeR, no Pro1163Leu mutation	Multiple drug resistance, adeABC cluster (Acinetobacter lwoffii )
BJAB0715_00261	adeS, no Thr1533Met mutation	Multiple drug resistance, adeABC cluster (Acinetobacter lwoffii )
BJAB0715_00263	adeB RND protein	Multiple drug resistance, adeABC cluster (Acinetobacter lwoffii )
BJAB0715_00264	adeA	Multiple drug resistance, adeABC cluster (Acinetobacter lwoffii )
BJAB0715_p00011	Chloramphenicol resistance protein cm1A1	Multiple drug resistance, plasmid-mediated
BJAB0715_p00025	Aminoglycoside N3'-acetyltransferase aac3’-I	Multiple drug resistance, plasmid-mediated
BJAB0715_p00051	Beta-lactamase class D OXA-58	Multiple drug resistance, plasmid-mediated
BJAB0715_00241	parC Ser at position 84, no mutation	Multiple drug resistance, quinolone resistance
BJAB0715_02991	gyrA (Ser-Ler) mutation at 83	Multiple drug resistance, quinolone resistance
BJAB0715_00599	A1S_0556	O-glycosylation system
BJAB0715_01037	AS1_3580	O-glycosylation system
BJAB0715_01344	A1S_1193, Outer membrane protein and related peptidoglycan-associated (lipo)proteins	O-glycosylation system
BJAB0715_01350	A1S_3626	O-glycosylation system
BJAB0715_01590	A1S_3658	O-glycosylation system
BJAB0715_02146	A1S_3744	O-glycosylation system
BJAB0715_02765	A1S_2371	O-glycosylation system
BJAB0715_03537	A1S_3176, PglLAb	O-glycosylation system
BJAB0715_00183	Glutathione S-transferase	Other putative virulence factors
BJAB0715_00205	Glutathione peroxidase	Other putative virulence factors
BJAB0715_00284	Response regulator containing a CheY-like receiver domain and an HTH DNA-binding domain	Other putative virulence factors
BJAB0715_00442	Glutathione S-transferase	Other putative virulence factors
BJAB0715_00446	Catalase (peroxidase I)	Other putative virulence factors
BJAB0715_00636	Glutathione S-transferase	Other putative virulence factors
BJAB0715_00742	Response regulator containing a CheY-like receiver domain and a GGDEF domain	Other putative virulence factors
BJAB0715_00888	Predicted enzyme related to lactoylglutathione lyase	Other putative virulence factors
BJAB0715_01240	FOG: GGDEF domain	Other putative virulence factors
BJAB0715_01346	Glutathione S-transferase	Other putative virulence factors
BJAB0715_01349	Glutathione S-transferase	Other putative virulence factors
BJAB0715_01540	Catalase	Other putative virulence factors
BJAB0715_01597	Catalase	Other putative virulence factors
BJAB0715_01624	Glutathione S-transferase	Other putative virulence factors
BJAB0715_01625	Glutathione S-transferase	Other putative virulence factors
BJAB0715_01680	Glutathione peroxidase	Other putative virulence factors
BJAB0715_01702	Glutathione S-transferase	Other putative virulence factors
BJAB0715_01905	FOG: GGDEF domain	Other putative virulence factors
BJAB0715_02205	Predicted signal transduction protein containing a membrane domain, an EAL and a GGDEF domain	Other putative virulence factors
BJAB0715_02387	Glutathione S-transferase	Other putative virulence factors
BJAB0715_02735	Predicted signal transduction protein containing a membrane domain, an EAL and a GGDEF domain	Other putative virulence factors
BJAB0715_02804	Lactoylglutathione lyase and related lyases	Other putative virulence factors
BJAB0715_02903	FOG: GGDEF domain	Other putative virulence factors
BJAB0715_03072	Putative enzyme of poly-gamma-glutamate biosynthesis (capsule formation)	Other putative virulence factors
BJAB0715_03341	FOG: GGDEF domain	Other putative virulence factors
BJAB0715_03355	Glutathione S-transferase	Other putative virulence factors
BJAB0715_03677	FOG: GGDEF domain	Other putative virulence factors
BJAB0715_03685	Response regulator containing a CheY-like receiver domain and an HTH DNA-binding domain	Other putative virulence factors
BJAB0715_03720	Glutathione synthase/Ribosomal protein S6 modification enzyme (glutaminyl transferase)	Other putative virulence factors
BJAB0715_03729	FOG: GGDEF domain	Other putative virulence factors
BJAB0715_03801	Glutathione S-transferase	Other putative virulence factors
BJAB0715_03802	Lactoylglutathione lyase and related lyases	Other putative virulence factors
BJAB0715_03850	Glutathione S-transferase	Other putative virulence factors
BJAB0715_00870	Outer membrane protein and related peptidoglycan-associated (lipo)proteins ompA	Other putative virulence factors, biofilm formation
BJAB0715_00090	Tyrosine-protein kinase ptk	Other putative virulence factors, capsule formation
BJAB0715_00091	Protein-tyrosine-phosphatase	Other putative virulence factors, capsule formation
BJAB0715_03212	Chemotaxis protein histidine kinase and related kinases	Other putative virulence factors, motility/chemotaxis
BJAB0715_03344	Phospholipase D	Other putative virulence factors, proliferation in human serum
BJAB0715_00285	D-alanyl-D-alanine carboxypeptidase, PBP-7/8	Other putative virulence factors, resistance to bactericidal activity
BJAB0715_00765	1-aminocyclopropane-1-carboxylate deaminase	Other putative virulence factors, toxin production
BJAB0715_02580	Cyclopropane fatty acid synthase and related methyltransferases	Other putative virulence factors, toxin production
BJAB0715_02582	Cyclopropane fatty acid synthase and related methyltransferases	Other putative virulence factors, toxin production
BJAB0715_00020	Preprotein translocase subunit YidC	Secretion systems
BJAB0715_00024	Protein-disulfide isomerase	Secretion systems
BJAB0715_00040	Membrane-bound lytic murein transglycosylase B	Secretion systems
BJAB0715_00224	Soluble lytic murein transglycosylase and related regulatory proteins	Secretion systems
BJAB0715_00288	Protein-disulfide isomerase	Secretion systems
BJAB0715_00303	alpha-Hemolysin/cyclolysin transporter	Secretion systems
BJAB0715_00316	General secretion pathway protein N	Secretion systems
BJAB0715_00317	General secretion pathway protein C	Secretion systems
BJAB0715_00318	Type II secretory pathway, component PulD	Secretion systems
BJAB0715_00323	Preprotein translocase subunit SecE	Secretion systems
BJAB0715_00368	Type II secretory pathway, prepilin signal peptidase PulO and related peptidases	Secretion systems
BJAB0715_00369	Type II secretory pathway, component PulF	Secretion systems
BJAB0715_00370	Type II secretory pathway, ATPase PulE/Tfp pilus assembly pathway, ATPase PilB	Secretion systems
BJAB0715_00372	Preprotein translocase subunit SecG	Secretion systems
BJAB0715_00407	Type II secretory pathway, component PulF	Secretion systems
BJAB0715_00408	Type II secretory pathway, pseudopilin PulG	Secretion systems
BJAB0715_00504	Sec-independent protein secretion pathway component TatC	Secretion systems
BJAB0715_00505	Sec-independent protein secretion pathway component	Secretion systems
BJAB0715_00506	Sec-independent protein secretion pathway components	Secretion systems
BJAB0715_00540	Tfp pilus assembly protein PilF	Secretion systems
BJAB0715_00548	Translocase subunit SecB	Secretion systems
BJAB0715_00625	DNA uptake protein	Secretion systems
BJAB0715_00655	Integral membrane protein	Secretion systems
BJAB0715_00660	Type II secretory pathway, ATPase PulE/Tfp pilus assembly pathway, ATPase PilB	Secretion systems
BJAB0715_00785	Signal recognition particle GTPase	Secretion systems
BJAB0715_00882	Tfp pilus assembly protein, ATPase PilU	Secretion systems
BJAB0715_00883	Tfp pilus assembly protein, pilus retraction ATPase PilT	Secretion systems
BJAB0715_01205	Putative secretion activating protein	Secretion systems
BJAB0715_01231	Soluble lytic murein transglycosylase and related regulatory proteins	Secretion systems
BJAB0715_01265	Hemolysin activation/secretion protein	Secretion systems
BJAB0715_01379	Putative secretion activating protein	Secretion systems
BJAB0715_01401	Adhesin protein transporter	Secretion systems
BJAB0715_01402	Adhesin protein transporter	Secretion systems
BJAB0715_01403	Adhesin protein transporter	Secretion systems
BJAB0715_01470	Putative Imp/Vas secretion system protein	Secretion systems
BJAB0715_01471	Putative Imp/Vas secretion system protein	Secretion systems
BJAB0715_01472	Putative Imp/Vas secretion system protein (hemolysin-coregulated protein)	Secretion systems
BJAB0715_01473	Putative Imp/Vas secretion system protein	Secretion systems
BJAB0715_01474	Putative Imp/Vas secretion system protein	Secretion systems
BJAB0715_01475	Putative Imp/Vas secretion system protein	Secretion systems
BJAB0715_01477	Putative Imp/Vas secretion system protein	Secretion systems
BJAB0715_01478	Putative Imp/Vas secretion system protein	Secretion systems
BJAB0715_01481	Putative Imp/Vas secretion system protein (ATPase)	Secretion systems
BJAB0715_01482	Putative Imp/Vas secretion system protein	Secretion systems
BJAB0715_01483	Putative Imp/Vas secretion system protein	Secretion systems
BJAB0715_01484	Putative Imp/Vas secretion system protein	Secretion systems
BJAB0715_01721	P pilus assembly protein, pilin FimA	Secretion systems
BJAB0715_01722	P pilus assembly protein, porin PapC	Secretion systems
BJAB0715_01723	P pilus assembly protein, chaperone PapD	Secretion systems
BJAB0715_01724	P pilus assembly protein, pilin FimA	Secretion systems
BJAB0715_01780	Tfp pilus assembly protein PilZ	Secretion systems
BJAB0715_01783	Putative general secretion pathway protein G	Secretion systems
BJAB0715_01784	General secretion pathway protein I	Secretion systems
BJAB0715_01785	General secretion pathway protein J	Secretion systems
BJAB0715_01786	Type II secretory pathway, component PulK	Secretion systems
BJAB0715_01988	P pilus assembly protein, pilin FimA	Secretion systems
BJAB0715_01989	P pilus assembly protein, porin PapC	Secretion systems
BJAB0715_01990	P pilus assembly protein, chaperone PapD	Secretion systems
BJAB0715_02183	Signal recognition particle GTPase	Secretion systems
BJAB0715_02335	Type II secretory pathway, component ExeA (predicted ATPase)	Secretion systems
BJAB0715_02343	Putative secretion activating protein	Secretion systems
BJAB0715_02601	Type I pili formation CsuE	Secretion systems
BJAB0715_02602	P pilus assembly protein, porin PapC	Secretion systems
BJAB0715_02603	P pilus assembly protein, chaperone PapD	Secretion systems
BJAB0715_02604	Type I pili formation CsuB	Secretion systems
BJAB0715_02605	Type I pili formation CsuA	Secretion systems
BJAB0715_02606	Type I pili formation CsuA/B	Secretion systems
BJAB0715_02641	Hypothetical protein	Secretion systems
BJAB0715_02642	General secretion pathway protein L	Secretion systems
BJAB0715_02682	Type II secretory pathway, ATPase PulE/Tfp pilus assembly pathway, ATPase PilB	Secretion systems
BJAB0715_02710	Membrane-bound lytic murein transglycosylase B	Secretion systems
BJAB0715_02974	Metallo-beta-lactamase superfamily hydrolase	Secretion systems
BJAB0715_03024	Soluble lytic murein transglycosylase and related regulatory proteins	Secretion systems
BJAB0715_03094	Predicted metal-binding protein related to the C-terminal domain of SecA	Secretion systems
BJAB0715_03213	Methyl-accepting chemotaxis protein	Secretion systems
BJAB0715_03214	Chemotaxis signal transduction protein	Secretion systems
BJAB0715_03215	FOG: CheY-like receiver	Secretion systems
BJAB0715_03216	FOG: CheY-like receiver	Secretion systems
BJAB0715_03226	Protein-disulfide isomerase	Secretion systems
BJAB0715_03243	Tfp pilus assembly protein FimT	Secretion systems
BJAB0715_03263	Preprotein translocase subunit SecA (ATPase, RNA helicase)	Secretion systems
BJAB0715_03317	Preprotein translocase subunit YajC	Secretion systems
BJAB0715_03318	Preprotein translocase subunit SecD	Secretion systems
BJAB0715_03319	Preprotein translocase subunit SecF	Secretion systems
BJAB0715_03379	Soluble lytic murein transglycosylase and related regulatory proteins	Secretion systems
BJAB0715_03414	Preprotein translocase subunit SecY	Secretion systems
BJAB0715_03523	Tfp pilus assembly protein PilE	Secretion systems
BJAB0715_03524	Pilin like competence factor	Secretion systems
BJAB0715_03525	Tfp pilus assembly protein, tip-associated adhesin PilY1	Secretion systems
BJAB0715_03527	Pilus assembly protein PilW	Secretion systems
BJAB0715_03528	Type IV fimbrial biogenesis protein PilV	Secretion systems
BJAB0715_03529	Putative type 4 fimbrial biogenesis protein (FimU)	Secretion systems
BJAB0715_03539	Tfp pilus assembly protein, major pilin PilA	Secretion systems
BJAB0715_03549	Type II secretory pathway, component HofQ	Secretion systems
BJAB0715_03550	Tfp pilus assembly protein PilP	Secretion systems
BJAB0715_03551	Tfp pilus assembly protein PilO	Secretion systems
BJAB0715_03552	Tfp pilus assembly protein PilN	Secretion systems
BJAB0715_03553	Tfp pilus assembly protein, ATPase PilM	Secretion systems
BJAB0715_03672	Uncharacterized membrane protein required for alginate biosynthesis	Secretion systems

## Sheet: BJAB0868
Locus_tag	Product	Function
BJAB0868_01868	Biopolymer transport protein	Hemin utilization
BJAB0868_01869	Biopolymer transport protein	Hemin utilization
BJAB0868_01870	Biopolymer transport protein	Hemin utilization
BJAB0868_01871	TonB family protein	Hemin utilization
BJAB0868_01872	Outer membrane receptor proteins, mostly Fe transport, TonB-dependent receptor	Hemin utilization
BJAB0868_01873	ABC-type dipeptide transport system, periplasmic component, heme-binding protein A	Hemin utilization
BJAB0868_01874	ABC-type dipeptide transport system, periplasmic component, heme-binding protein A	Hemin utilization
BJAB0868_01875	Zn-dependent oligopeptidases	Hemin utilization
BJAB0868_01876	ABC-type dipeptide/oligopeptide/nickel transport systems, permease components	Hemin utilization
BJAB0868_01877	ABC-type dipeptide/oligopeptide/nickel transport systems, permease components	Hemin utilization
BJAB0868_01878	Glutathione import ATP-binding protein GsiA	Hemin utilization
BJAB0868_01189	Outer membrane receptor for ferrienterochelin and colicins	Iron metabolism
BJAB0868_01935	Outer membrane receptor for ferric coprogen and ferric-rhodotorulic acid	Iron metabolism
BJAB0868_02418	Outer membrane receptor for ferric coprogen and ferric-rhodotorulic acid	Iron metabolism
BJAB0868_02725	Non-ribosomal peptide synthetase modules and related proteins basD	Iron metabolism
BJAB0868_02726	Nonribosomal peptide synthetase BasC	Iron metabolism
BJAB0868_02727	Outer membrane receptor proteins, mostly Fe transport, ferric acinetobactin receptor	Iron metabolism
BJAB0868_02728	ABC-type enterochelin transport system, periplasmic component, ferric acinetobactin transport system periplasmic binding protein	Iron metabolism
BJAB0868_02729	ABC-type enterochelin transport system, ATPase component, ferric acinetobactin transport system ATP-binding protein	Iron metabolism
BJAB0868_02730	ABC-type enterochelin transport system, permease component, ferric acinetobactin transport system permease	Iron metabolism
BJAB0868_02731	ABC-type enterochelin transport system, permease component, ferric acinetobactin transport system permease	Iron metabolism
BJAB0868_02733	Non-ribosomal peptide synthetase modules and related proteins basB	Iron metabolism
BJAB0868_02734	Non-ribosomal peptide synthetase modules and related proteins basA	Iron metabolism
BJAB0868_03379	Periplasmic protein TonB, links inner and outer membranes	Iron metabolism
BJAB0868_03529	Bacterioferritin-associated ferredoxin	Iron metabolism
BJAB0868_00032	Membrane protein TerC, possibly involved in tellurium resistance	Multidrug transport system
BJAB0868_00060	Tellurite resistance protein and related permeases	Multidrug transport system
BJAB0868_00160	Predicted exporters of the RND superfamily	Multidrug transport system
BJAB0868_00228	Permeases of the major facilitator superfamily, MFS inner membrane transport protein YieO, drug resistance MFS transporter	Multidrug transport system
BJAB0868_00231	Membrane protein TerC, possibly involved in tellurium resistance	Multidrug transport system
BJAB0868_00477	Multidrug resistance efflux pump mdtN	Multidrug transport system
BJAB0868_00548	Na+-driven multidrug efflux pump	Multidrug transport system
BJAB0868_00805	Putative multicopper oxidases	Multidrug transport system
BJAB0868_00806	Uncharacterized protein involved in copper resistance	Multidrug transport system
BJAB0868_00886	Multidrug resistance efflux pump, hlyD	Multidrug transport system
BJAB0868_00887	Permeases of the major facilitator superfamily, emrB efflux	Multidrug transport system
BJAB0868_01014	Multidrug resistance efflux pump	Multidrug transport system
BJAB0868_01015	Permeases of the major facilitator superfamily, multidrug resistance protein B emrB	Multidrug transport system
BJAB0868_01170	Permeases of the major facilitator superfamily, fosmidomycin resistance protein, MFS	Multidrug transport system
BJAB0868_01219	Uncharacterized lipoprotein NlpE involved in copper resistance	Multidrug transport system
BJAB0868_01748	Predicted branched-chain amino acid permease (azaleucine resistance)	Multidrug transport system
BJAB0868_01817	ABC-type multidrug transport system, ATPase and permease components	Multidrug transport system
BJAB0868_01841	ABC-type multidrug transport system, ATPase and permease components	Multidrug transport system
BJAB0868_01939	ABC-type multidrug transport system, ATPase component	Multidrug transport system
BJAB0868_01940	ABC-type multidrug transport system, ATPase component	Multidrug transport system
BJAB0868_01941	ABC-type multidrug transport system, permease component	Multidrug transport system
BJAB0868_02089	Type I secretion outer membrane protein, TolC family	Multidrug transport system
BJAB0868_02093	Multidrug resistance efflux pump hlyD	Multidrug transport system
BJAB0868_02134	Multidrug resistance efflux pump	Multidrug transport system
BJAB0868_02650	Cation/multidrug efflux pump	Multidrug transport system
BJAB0868_02657	ABC-type multidrug transport system, ATPase component	Multidrug transport system
BJAB0868_02658	ABC-type multidrug transport system, permease component	Multidrug transport system
BJAB0868_02666	Predicted branched-chain amino acid permease (azaleucine resistance)	Multidrug transport system
BJAB0868_02719	ABC-type multidrug transport system, ATPase and permease components	Multidrug transport system
BJAB0868_02720	ABC-type multidrug transport system, ATPase and permease components	Multidrug transport system
BJAB0868_02940	ABC-type multidrug transport system, permease component	Multidrug transport system
BJAB0868_02941	ABC-type multidrug transport system, permease component	Multidrug transport system
BJAB0868_02981	Cation/multidrug efflux pump	Multidrug transport system
BJAB0868_03060	Cation/multidrug efflux pump	Multidrug transport system
BJAB0868_03166	Uncharacterized bacitracin resistance protein	Multidrug transport system
BJAB0868_03213	Membrane-fusion protein, efflux transporter, RND family, MFP subunit	Multidrug transport system
BJAB0868_03214	Cation/multidrug efflux pump	Multidrug transport system
BJAB0868_03451	ABC-type transport system involved in resistance to organic solvents, auxiliary component	Multidrug transport system
BJAB0868_03452	ABC-type transport system involved in resistance to organic solvents, periplasmic component	Multidrug transport system
BJAB0868_03453	ABC-type transport system involved in resistance to organic solvents, permease component	Multidrug transport system
BJAB0868_03454	ABC-type transport system involved in resistance to organic solvents, ATPase component	Multidrug transport system
BJAB0868_03634	Predicted branched-chain amino acid permease (azaleucine resistance)	Multidrug transport system
BJAB0868_03726	Na+-driven multidrug efflux pump	Multidrug transport system
BJAB0868_03771	Na+-driven multidrug efflux pump	Multidrug transport system
BJAB0868_03801	Cation/multidrug efflux pump	Multidrug transport system
BJAB0868_00355	Beta-lactamase class D OXA-23	Multiple drug resistance
BJAB0868_00365	Dihydropteroate synthase and related enzymes	Multiple drug resistance
BJAB0868_00377	tetA(B)	Multiple drug resistance
BJAB0868_00381	strB	Multiple drug resistance
BJAB0868_00382	strA	Multiple drug resistance
BJAB0868_00514	Beta-lactamase class C and other penicillin binding proteins	Multiple drug resistance
BJAB0868_00612	Dihydrofolate reductase Dihydrofolate reductase type 3	Multiple drug resistance
BJAB0868_01360	TEM-1	Multiple drug resistance
BJAB0868_p0011	Aminoglycoside phosphotransferase aphA1-Iab	Multiple drug resistance
BJAB0868_p0013	AAC (3)-I aminoglycoside acetyltransferase aacA4	Multiple drug resistance
BJAB0868_p0014	chloramphenicol acetyltransferase catB8	Multiple drug resistance
BJAB0868_p0015	ANT (3’’)-I aminoglycoside adenylyltransferase aadA1	Multiple drug resistance
BJAB0868_p0016	Dihydropteroate synthase and related enzymes sul1	Multiple drug resistance
BJAB0868_p0019	armA	Multiple drug resistance
BJAB0868_p0022	macrolide efflux protein msrE	Multiple drug resistance
BJAB0868_p0023	macrolide 2'-phosphotransferase mph(E)	Multiple drug resistance
BJAB0868_01468	Acetyltransferase (isoleucine patch superfamily) Chloramphenicol acetyltransferase	Multiple drug resistance
BJAB0868_01795	Beta-lactamase class D OXA-51-like (OXA-66)	Multiple drug resistance
BJAB0868_02171	Dihydrofolate reductase	Multiple drug resistance
BJAB0868_02397	Beta-lactamase class C and other penicillin binding proteins	Multiple drug resistance
BJAB0868_02710	Beta-lactamase class C and other penicillin binding proteins ADC (with ISAba1)	Multiple drug resistance
BJAB0868_03004	Dihydropteroate synthase and related enzymes	Multiple drug resistance
BJAB0868_03013	Acetyltransferase (isoleucine patch superfamily) Chloramphenicol acetyl transferase	Multiple drug resistance
BJAB0868_02068	adeC	Multiple drug resistance, adeABC cluster
BJAB0868_02069	adeB RND protein	Multiple drug resistance, adeABC cluster
BJAB0868_02070	adeA	Multiple drug resistance, adeABC cluster
BJAB0868_02071	adeR, no Pro1163Leu mutation	Multiple drug resistance, adeABC cluster
BJAB0868_02072	adeS, no Thr1533Met mutation	Multiple drug resistance, adeABC cluster
BJAB0868_02074	adeT	Multiple drug resistance, adeABC cluster
BJAB0868_00235	parC Ser-Leu mutation at position 84	Multiple drug resistance, quinolone resistance
BJAB0868_02946	gyrA (Ser-Ler) mutation at position 83	Multiple drug resistance, quinolone resistance
BJAB0868_00706	A1S_0556	O-glycosylation system
BJAB0868_01139	AS1_3580	O-glycosylation system
BJAB0868_01406	A1S_1193, Outer membrane protein and related peptidoglycan-associated (lipo)proteins	O-glycosylation system
BJAB0868_01412	A1S_3626	O-glycosylation system
BJAB0868_01647	A1S_3658	O-glycosylation system
BJAB0868_02254	A1S_3744	O-glycosylation system
BJAB0868_02715	A1S_2371	O-glycosylation system
BJAB0868_03531	A1S_3176, PglLAb	O-glycosylation system
BJAB0868_00178	Glutathione S-transferase	Other putative virulence factors
BJAB0868_00199	Glutathione peroxidase	Other putative virulence factors
BJAB0868_00402	Response regulator containing a CheY-like receiver domain and an HTH DNA-binding domain	Other putative virulence factors
BJAB0868_00558	Glutathione S-transferase	Other putative virulence factors
BJAB0868_00562	Catalase (peroxidase I	Other putative virulence factors
BJAB0868_00744	Glutathione S-transferase	Other putative virulence factors
BJAB0868_00862	Response regulator containing a CheY-like receiver domain and a GGDEF domain	Other putative virulence factors
BJAB0868_01328	FOG: GGDEF domain	Other putative virulence factors
BJAB0868_01408	Glutathione S-transferase	Other putative virulence factors
BJAB0868_01411	Glutathione S-transferase	Other putative virulence factors
BJAB0868_01587	Catalase	Other putative virulence factors
BJAB0868_01655	Catalase	Other putative virulence factors
BJAB0868_01681	Glutathione S-transferase	Other putative virulence factors
BJAB0868_01682	Glutathione S-transferase	Other putative virulence factors
BJAB0868_01740	Glutathione peroxidase	Other putative virulence factors
BJAB0868_01762	Glutathione S-transferase	Other putative virulence factors
BJAB0868_01970	FOG: GGDEF domain	Other putative virulence factors
BJAB0868_02179	Catalase	Other putative virulence factors
BJAB0868_02311	Predicted signal transduction protein containing a membrane domain, an EAL and a GGDEF domain	Other putative virulence factors
BJAB0868_02435	Glutathione S-transferase	Other putative virulence factors
BJAB0868_02684	Predicted signal transduction protein containing a membrane domain, an EAL and a GGDEF domain	Other putative virulence factors
BJAB0868_02779	Lactoylglutathione lyase and related lyases	Other putative virulence factors
BJAB0868_02859	FOG: GGDEF domain	Other putative virulence factors
BJAB0868_03017	Putative enzyme of poly-gamma-glutamate biosynthesis (capsule formation)	Other putative virulence factors
BJAB0868_03290	Glutathione S-transferase	Other putative virulence factors
BJAB0868_03338	FOG: GGDEF domain	Other putative virulence factors
BJAB0868_03352	Glutathione S-transferase	Other putative virulence factors
BJAB0868_03646	FOG: GGDEF domain	Other putative virulence factors
BJAB0868_03654	Response regulator containing a CheY-like receiver domain and an HTH DNA-binding domain	Other putative virulence factors
BJAB0868_03690	Glutathione synthase/Ribosomal protein S6 modification enzyme (glutaminyl transferase)	Other putative virulence factors
BJAB0868_03698	FOG: GGDEF domain	Other putative virulence factors
BJAB0868_03766	Glutathione S-transferase	Other putative virulence factors
BJAB0868_03767	Lactoylglutathione lyase and related lyases	Other putative virulence factors
BJAB0868_03816	Glutathione S-transferase	Other putative virulence factors
BJAB0868_00990	Outer membrane protein and related peptidoglycan-associated (lipo)proteins ompA	Other putative virulence factors, biofilm formation
BJAB0868_00088	Tyrosine-protein kinase ptk	Other putative virulence factors, capsule formation
BJAB0868_00089	Protein-tyrosine-phosphatase	Other putative virulence factors, capsule formation
BJAB0868_03207	Chemotaxis protein histidine kinase and related kinases	Other putative virulence factors, motility/chemotaxis
BJAB0868_03208	Methyl-accepting chemotaxis protein	Other putative virulence factors, motility/chemotaxis
BJAB0868_03341	Phosphatidylserine/phosphatidylglycerophosphate/cardiolipin synthases and related enzymes phospholipase D	Other putative virulence factors, proliferation in human serum
BJAB0868_00403	D-alanyl-D-alanine carboxypeptidase PBP-7/8	Other putative virulence factors, resistance to bactericidal activity
BJAB0868_00885	1-aminocyclopropane-1-carboxylate deaminase	Other putative virulence factors, toxin production
BJAB0868_00317	VirB4 components, type-IV secretion system protein TraC	Other putative virulence factors, Type IV secretory pathway
BJAB0868_00341	VirD4 components	Other putative virulence factors, Type IV secretory pathway
BJAB0868_00020	Preprotein translocase subunit YidC	Secretion systems
BJAB0868_00024	Protein-disulfide isomerase	Secretion systems
BJAB0868_00040	Membrane-bound lytic murein transglycosylase B	Secretion systems
BJAB0868_00218	Soluble lytic murein transglycosylase and related regulatory proteins	Secretion systems
BJAB0868_00406	Protein-disulfide isomerase	Secretion systems
BJAB0868_00421	alpha-Hemolysin/cyclolysin transporter	Secretion systems
BJAB0868_00433	General secretion pathway protein N	Secretion systems
BJAB0868_00434	General secretion pathway protein C	Secretion systems
BJAB0868_00435	Type II secretory pathway, component PulD	Secretion systems
BJAB0868_00440	Preprotein translocase subunit SecE	Secretion systems
BJAB0868_00486	Type II secretory pathway, prepilin signal peptidase PulO and related peptidases	Secretion systems
BJAB0868_00487	Type II secretory pathway, component PulF	Secretion systems
BJAB0868_00488	Type II secretory pathway, ATPase PulE/Tfp pilus assembly pathway, ATPase PilB	Secretion systems
BJAB0868_00490	Preprotein translocase subunit SecG	Secretion systems
BJAB0868_00525	Type II secretory pathway, component PulF	Secretion systems
BJAB0868_00526	Type II secretory pathway, pseudopilin PulG	Secretion systems
BJAB0868_00620	Sec-independent protein secretion pathway component TatC	Secretion systems
BJAB0868_00621	Sec-independent protein secretion pathway component	Secretion systems
BJAB0868_00622	Sec-independent protein secretion pathway components	Secretion systems
BJAB0868_00654	Tfp pilus assembly protein PilF	Secretion systems
BJAB0868_00682	Preprotein translocase subunit SecB	Secretion systems
BJAB0868_00733	DNA uptake protein	Secretion systems
BJAB0868_00764	Integral membrane protein	Secretion systems
BJAB0868_00769	Type II secretory pathway, ATPase PulE/Tfp pilus assembly pathway, ATPase PilB	Secretion systems
BJAB0868_00905	Signal recognition particle GTPase	Secretion systems
BJAB0868_01002	Tfp pilus assembly protein, ATPase PilU	Secretion systems
BJAB0868_01003	Tfp pilus assembly protein, pilus retraction ATPase PilT	Secretion systems
BJAB0868_01319	Soluble lytic murein transglycosylase and related regulatory proteins	Secretion systems
BJAB0868_01441	Putative secretion activating protein	Secretion systems
BJAB0868_01464	Adhesin protein transporter	Secretion systems
BJAB0868_01465	Adhesin protein transporter	Secretion systems
BJAB0868_01466	Adhesin protein transporter	Secretion systems
BJAB0868_01525	Putative Imp/Vas secretion system protein	Secretion systems
BJAB0868_01526	Putative Imp/Vas secretion system protein	Secretion systems
BJAB0868_01527	Putative Imp/Vas secretion system protein (hemolysin-coregulated protein)	Secretion systems
BJAB0868_01528	Putative Imp/Vas secretion system protein	Secretion systems
BJAB0868_01529	Putative Imp/Vas secretion system protein	Secretion systems
BJAB0868_01530	Putative Imp/Vas secretion system protein	Secretion systems
BJAB0868_01532	Putative Imp/Vas secretion system protein	Secretion systems
BJAB0868_01533	Putative Imp/Vas secretion system protein	Secretion systems
BJAB0868_01536	Putative Imp/Vas secretion system protein (ATPase)	Secretion systems
BJAB0868_01537	Putative Imp/Vas secretion system protein	Secretion systems
BJAB0868_01538	Putative Imp/Vas secretion system protein	Secretion systems
BJAB0868_01539	Putative Imp/Vas secretion system protein	Secretion systems
BJAB0868_01782	P pilus assembly protein, pilin FimA	Secretion systems
BJAB0868_01783	P pilus assembly protein, porin PapC	Secretion systems
BJAB0868_01784	P pilus assembly protein, chaperone PapD	Secretion systems
BJAB0868_01785	P pilus assembly protein, pilin FimA	Secretion systems
BJAB0868_01845	Tfp pilus assembly protein PilZ	Secretion systems
BJAB0868_01848	Putative general secretion pathway protein G	Secretion systems
BJAB0868_01849	General secretion pathway protein I	Secretion systems
BJAB0868_01850	General secretion pathway protein J	Secretion systems
BJAB0868_01851	Type II secretory pathway, component PulK	Secretion systems
BJAB0868_02054	P pilus assembly protein, pilin FimA	Secretion systems
BJAB0868_02055	P pilus assembly protein, porin PapC	Secretion systems
BJAB0868_02056	P pilus assembly protein, chaperone PapD	Secretion systems
BJAB0868_02059	P pilus assembly protein, pilin FimA	Secretion systems
BJAB0868_02155	Hemolysin activation/secretion protein	Secretion systems
BJAB0868_02287	Signal recognition particle GTPase	Secretion systems
BJAB0868_02560	Type I pili formation CsuE	Secretion systems
BJAB0868_02561	P pilus assembly protein, porin PapC CsuD	Secretion systems
BJAB0868_02561	P pilus assembly protein, porin PapC	Secretion systems
BJAB0868_02562	P pilus assembly protein, chaperone PapD	Secretion systems
BJAB0868_02563	Type I pili formation CsuB	Secretion systems
BJAB0868_02564	Type I pili formation CsuA	Secretion systems
BJAB0868_02565	Type I pili formation CsuA/B	Secretion systems
BJAB0868_02600	Hypothetical protein	Secretion systems
BJAB0868_02601	General secretion pathway protein L	Secretion systems
BJAB0868_02634	Type II secretory pathway, ATPase PulE/Tfp pilus assembly pathway, ATPase PilB	Secretion systems
BJAB0868_02662	Membrane-bound lytic murein transglycosylase B	Secretion systems
BJAB0868_02929	Metallo-beta-lactamase superfamily hydrolase	Secretion systems
BJAB0868_02978	Soluble lytic murein transglycosylase and related regulatory proteins	Secretion systems
BJAB0868_03039	Predicted metal-binding protein related to the C-terminal domain of SecA	Secretion systems
BJAB0868_03093	Putative secretion activating protein	Secretion systems
BJAB0868_03209	Chemotaxis signal transduction protein	Secretion systems
BJAB0868_03210	FOG: CheY-like receiver	Secretion systems
BJAB0868_03211	FOG: CheY-like receiver	Secretion systems
BJAB0868_03221	Protein-disulfide isomerase	Secretion systems
BJAB0868_03242	Tfp pilus assembly protein FimT	Secretion systems
BJAB0868_03263	Preprotein translocase subunit SecA (ATPase, RNA helicase)	Secretion systems
BJAB0868_03315	Preprotein translocase subunit YajC	Secretion systems
BJAB0868_03316	Preprotein translocase subunit SecD	Secretion systems
BJAB0868_03317	Preprotein translocase subunit SecF	Secretion systems
BJAB0868_03375	Soluble lytic murein transglycosylase and related regulatory proteins (some contain LysM/invasin domains	Secretion systems
BJAB0868_03410	Preprotein translocase subunit SecY	Secretion systems
BJAB0868_03517	Tfp pilus assembly protein PilE	Secretion systems
BJAB0868_03518	Pilin like competence factor	Secretion systems
BJAB0868_03519	Tfp pilus assembly protein, tip-associated adhesin PilY1	Secretion systems
BJAB0868_03521	Pilus assembly protein PilW	Secretion systems
BJAB0868_03522	Type IV fimbrial biogenesis protein PilV	Secretion systems
BJAB0868_03523	Putative type 4 fimbrial biogenesis protein (FimU)	Secretion systems
BJAB0868_03533	Tfp pilus assembly protein, major pilin PilA	Secretion systems
BJAB0868_03543	Type II secretory pathway, component HofQ	Secretion systems
BJAB0868_03544	Tfp pilus assembly protein PilP	Secretion systems
BJAB0868_03545	Tfp pilus assembly protein PilO	Secretion systems
BJAB0868_03546	Tfp pilus assembly protein PilN	Secretion systems
BJAB0868_03547	Tfp pilus assembly protein, ATPase PilM	Secretion systems
BJAB0868_03640	Uncharacterized membrane protein required for alginate biosynthesis	Secretion systems
