# Supplementary material for: Complete Genome Analysis of Three Acinetobacter baumannii Clinical Isolates in China for Insight into the Diversification of Drug Resistance Elements
Source: PLoS One. 2013 Jun 24;8(6):e66584. doi: 10.1371/journal.pone.0066584 (PMC3691203; doi:10.1371/journal.pone.0066584)
Supplement: Table S3 — The predicted pathogenicity islands in three BJAB strains. (XLSX) [file pone.0066584.s008.xlsx]

## Sheet: BJAB07104
PIs	Starting position	Ending position	Length	Function
PI-7104-1	99417	107690	8273	Cell wall sythesis
PI-7104-2	163441	180815	17374	Fatty acid metabolism
PI-7104-3	226755	238672	11917	Amino acid metabolism
PI-7104-4	267301	422707	155406	OXA-23 and VirB4/VirD4 system
PI-7104-5	1939119	1953936	14817	Fatty acid metabolism
PI-7104-6	3497448	3538418	40970	Cell wall sythesis

## Sheet: BJAB0715
PIs	Starting position	Ending position	Length	Function
PI-715-1	138599	150206	11607	Unknown
PI-715-2	237322	249244	11922	Amino acid metabolism
PI-715-3	2255182	2271397	16215	Metabolism
PI-715-4	2873245	2908648	35403	Transport system
PI-715-5	2988187	3010523	22336	TetA(B) island
PI-715-6	3271892	3293518	21626	Unknown
PI-715-7	3473929	3507999	34070	Cell wall synthesis

## Sheet: BJAB0868
PIs	Starting position	Ending position	Length	Function
PI-868-1	161584	178958	17374	Fatty acid metabolism
PI-868-2	260642	381202	120560	OXA-23, tra locus, tetA(B)
PI-868-3	1383690	1501229	117539	Capsule formation
PI-868-4	2797460	2860144	62684	Fe utility
