# Supplementary material for: Complete Genome Analysis of Three Acinetobacter baumannii Clinical Isolates in China for Insight into the Diversification of Drug Resistance Elements
Source: PLoS One. 2013 Jun 24;8(6):e66584. doi: 10.1371/journal.pone.0066584 (PMC3691203; doi:10.1371/journal.pone.0066584)
Supplement: Table S4 — The genomic islands and their functions in three BJAB strains. (XLSX) [file pone.0066584.s009.xlsx]

## Sheet: BJAB7104
Name	Start	End	Length (bp)	Function	Notes
GI-7104-1	263697	385450	121753	OXA-23, tra locus, tetA(B)	Shared with BJAB0868, MDR-TJ plasmid
GI-7104-2	691113	706068	14955	Cell wall synthesis	Shared with BJAB0868, MDR-TJ, MDR-ZJ06, ACICU, AB1656-2, TCDCAB0715, ATCC17978
GI-7104-3	878669	905537	26868	Unknown	Shared with BJAB0868, MDR-TJ, MDR-ZJ06, ACICU, AB1656-2, TCDCAB0715
GI-7104-4	1157196	1170174	12978	Unknown	Shared with BJAB0868, MDR-TJ, MDR-ZJ06, ACICU, AB1656-2
GI-7104-5	1193541	1222637	29096	Transport	Shared with 11 strains except SDF and ADP1
GI-7104-6	1383210	1393587	10377	Unknown	Shared with BJAB0868, MDR-TJ
GI-7104-7	1592895	1607797	14902	aa metabolism	Shared with 11 strains except SDF and ADP1
GI-7104-8	1892011	1910014	18003	metabolism	Shared with 11 strains except SDF and ADP2
GI-7104-9	1929455	1942725	13270	metabolism	Shared with BJAB0868, MDR-TJ, MDR-ZJ06, ACICU, AB1656-2, TCDCAB0715
GI-7104-10	2024598	2033528	8930	Unknown	Shared with BJAB0868, MDR-TJ, MDR-ZJ06, ACICU, AB1656-2, TCDCAB0715
GI-7104-11	2074654	2090220	15566	Pilus assembly	Shared with 10 strains except ATCC17978, SDF and ADP1
GI-7104-12	2257066	2273686	16620	Transport	Shared with BJAB0868, MDR-TJ, MDR-ZJ06, ACICU, AB1656-2, TCDCAB0715
GI-7104-13	2405993	2424620	18627	Transport	Shared with 11 strains except SDF and ADP1
GI-7104-14	2427913	2443656	15743	metabolism	Shared with 11 strains except SDF and ADP1
GI-7104-15	2913395	2940463	27068	metabolism	Shared with 11 strains except SDF and ADP1
GI-7104-16	2945795	2959522	13727	metabolism	Shared with BJAB0868, MDR-TJ, MDR-ZJ06, ACICU, AB1656-2, AYE, AB0057

## Sheet: BJAB0715
Name	Start	End	Length (bp)	Function	Notes
GI-715-1	275447	294778	19331	Acinetobacter lwoffii adeABC	Unique
GI-715-2	630027	657071	27044	Phage related	Unique
GI-715-3	2115447	2135523	20076	Acinetobacter johnsonii hypothetical proteins	Unique
GI-715-4	2561321	2588970	27649	Unknown	Unique
GI-715-5	3272335	3294027	21692	Phage related	Unique
GI-715-6	3771627	3791134	19507	Unknown	Unique
GI-715-7	1061467	1075377	13910	OXA-23 island	Shared with MDR-ZJ06, BJAB0868, BJAB07104, MDR-TJ plasmid
GI-715-8	174665	188777	14112	Transport	Shared with 11 strains except SDF and ADP1
GI-715-9	1127123	1156218	29095	Cell wall synthesis, transport	Shared with 11 strains except SDF and ADP1
GI-715-10	1366909	1391483	24574	Fatty acid synthesis, transport	Shared with ATCC17978, AB0057, AYE, AB307-0294
GI-715-11	1524644	1548612	23968	aa metabolism	Shared with 11 strains except SDF and ADP1
GI-715-12	1617447	1626885	9438	Metabolism	Shared with AYE, AB307-0294, AB0057
GI-715-13	1728690	1744531	15841	Metabolism	Shared with 11 strains except SDF and ADP1
GI-715-14	2081856	2096675	14819	Metabolism	Shared with 10 strains except ATCC17978, SDF and ADP1
GI-715-15	2141276	2174880	33604	Transport	Shared with 11 strains except SDF and ADP1
GI-715-16	2215716	2234733	19017	Metabolism	Shared with 11 strains except SDF and ADP1
GI-715-17	2442510	2470419	27909	Type II secretory pathway	Shared with MDR-ZJ06, TCDCAB0715
GI-715-18	2666813	2681237	14424	Fatty acid synthesis	Shared with AYE, AB307-0294, AB0057
GI-715-19	2844161	2849672	5511	Fe utilization	Shared with AYE, AB307-0294, AB0057
GI-715-20	2879030	2899862	20832	Transport	Shared with 11 strains except SDF and ADP1
GI-715-21	2982779	3003034	20255	tetA(B) island	Shared with MDR-ZJ06, TCDCAB0715, MDR-TJ, BJAB07104, BJAB0868, AB1656-2

## Sheet: BJAB0868
Name	Start	End	Length (bp)	Function	Notes
GI-868-1	260642	381202	120560	OXA-23, tra locus, tetA(B)	Shared with BJAB07104, MDR-TJ plasmid
GI-868-2	686863	701070	14207	Cell wall synthesis	Shared with BJAB07104, MDR-TJ, MDR-ZJ06, ACICU, AB1656-2, TCDCAB0715, ATCC17978
GI-868-3	874388	901834	27446	Unknown	Shared with BJAB07104, MDR-TJ, MDR-ZJ06, ACICU, AB1656-2, TCDCAB0715
GI-868-4	1153274	1164151	10877	Unknown	Shared with BJAB07104, MDR-TJ, MDR-ZJ06, ACICU, AB1656-2
GI-868-5	1198550	1227646	29096	Transport	Shared with 11 strains except SDF and ADP1
GI-868-6	1334426	1344803	10377	Unknown	Shared with BJAB07104, MDR-TJ
GI-868-7	1414977	1422265	7288	TEM-1	Shared with TCDCAB0715, AB0057
GI-868-8	1551204	1566106	14902	aa metabolism	Shared with 11 strains except SDF and ADP1
GI-868-9	1740339	1757298	16959	Metabolism	Shared with 11 strains except SDF and ADP1
GI-868-10	1759063	1779218	20155	Transport	Shared with 11 strains except SDF and ADP1
GI-868-11	2094761	2109153	14392	Pilus assembly	Shared with 10 strains except ATCC17978, SDF and ADP1
GI-868-12	2185416	2210639	25223	Transport	Shared with BJAB07104, MDR-TJ, MDR-ZJ06, ACICU, AB1656-2, TCDCAB0715
GI-868-13	2244711	2257981	13270	Metabolism	Shared with BJAB07104, MDR-TJ, MDR-ZJ06, ACICU, AB1656-2, TCDCAB0715
GI-868-14	2277422	2294709	17287	Metabolism	Shared with 11 strains except SDF and ADP1
GI-868-15	2821948	2868075	46127	Transport	Shared with 11 strains except SDF and ADP1
GI-868-16	3116764	3124085	7321	Unknown	Shared with 9 strains except ATCC17978, BJAB0715, SDF, ADP1
