# Supplementary material for: Complete Genome Analysis of Three Acinetobacter baumannii Clinical Isolates in China for Insight into the Diversification of Drug Resistance Elements
Source: PLoS One. 2013 Jun 24;8(6):e66584. doi: 10.1371/journal.pone.0066584 (PMC3691203; doi:10.1371/journal.pone.0066584)
Supplement: Table S5 — SNPs analysis in three A. baumannii strains. (XLSX) [file pone.0066584.s010.xlsx]

## Sheet: SNPs with ACICU as reference
Genome_Coordinate	ACICU	BJAB0715	BJAB0868	BJAB07104	Anchor_Fragment
31	G	A	G	G	Anchor_ACICU_1
39	T	C	C	C	Anchor_ACICU_1
66	C	T	T	T	Anchor_ACICU_1
132	C	T	T	T	Anchor_ACICU_1
207	T	C	C	C	Anchor_ACICU_1
295	A	A	G	G	Anchor_ACICU_1
551	G	A	A	A	Anchor_ACICU_2
710	G	A	G	G	Anchor_ACICU_3
797	C	T	T	T	Anchor_ACICU_3
923	A	G	A	A	Anchor_ACICU_3
932	T	C	T	T	Anchor_ACICU_3
971	G	A	A	A	Anchor_ACICU_3
998	A	C	A	A	Anchor_ACICU_3
1001	G	A	G	G	Anchor_ACICU_3
1004	C	T	C	C	Anchor_ACICU_3
1007	A	G	A	A	Anchor_ACICU_3
1013	C	T	C	C	Anchor_ACICU_3
1016	T	C	T	T	Anchor_ACICU_3
1018	G	A	G	G	Anchor_ACICU_3
1023	G	C	G	G	Anchor_ACICU_3
1045	C	T	C	C	Anchor_ACICU_3
1054	T	T	C	C	Anchor_ACICU_3
1057	T	T	G	G	Anchor_ACICU_3
1078	T	T	C	C	Anchor_ACICU_3
1117	A	C	C	C	Anchor_ACICU_3
1129	T	T	G	G	Anchor_ACICU_3
1236	A	G	G	G	Anchor_ACICU_4
1237	A	G	G	G	Anchor_ACICU_5
1318	T	T	C	C	Anchor_ACICU_4
1319	T	T	C	C	Anchor_ACICU_5
1327	C	C	T	T	Anchor_ACICU_4
1328	C	C	T	T	Anchor_ACICU_5
1378	C	G	C	C	Anchor_ACICU_4
1379	C	G	C	C	Anchor_ACICU_5
1417	G	G	A	A	Anchor_ACICU_4
1418	G	G	A	A	Anchor_ACICU_5
1535	C	T	T	T	Anchor_ACICU_5
1559	A	G	G	G	Anchor_ACICU_5
1655	A	A	T	T	Anchor_ACICU_5
1709	G	G	A	A	Anchor_ACICU_5
1757	G	G	A	A	Anchor_ACICU_5
1772	T	T	C	C	Anchor_ACICU_5
1796	G	G	T	T	Anchor_ACICU_5
1964	A	G	A	A	Anchor_ACICU_7
1970	A	G	A	A	Anchor_ACICU_7
1973	G	A	C	C	Anchor_ACICU_7
2174	T	A	A	A	Anchor_ACICU_7
2189	G	G	A	A	Anchor_ACICU_7
2204	A	G	A	A	Anchor_ACICU_7
2276	A	G	G	G	Anchor_ACICU_7
2489	G	G	A	A	Anchor_ACICU_9
2534	T	T	C	C	Anchor_ACICU_9
2539	G	G	A	A	Anchor_ACICU_9
2636	A	A	G	G	Anchor_ACICU_9
2696	T	C	T	T	Anchor_ACICU_9
2765	G	G	A	A	Anchor_ACICU_9
2786	G	G	A	A	Anchor_ACICU_9
3033	T	C	C	C	Anchor_ACICU_11
3216	C	T	T	T	Anchor_ACICU_11
3363	A	C	A	A	Anchor_ACICU_12
3413	A	G	G	G	Anchor_ACICU_12
3492	G	G	A	A	Anchor_ACICU_12
3569	C	C	T	T	Anchor_ACICU_12
3606	T	G	T	T	Anchor_ACICU_13
3812	T	A	T	T	Anchor_ACICU_13
3819	G	A	G	G	Anchor_ACICU_13
3831	C	T	C	C	Anchor_ACICU_13
3864	T	T	C	C	Anchor_ACICU_13
4008	C	T	C	C	Anchor_ACICU_13
4163	A	A	G	G	Anchor_ACICU_13
4235	T	T	C	C	Anchor_ACICU_14
4290	C	C	T	T	Anchor_ACICU_14
4373	G	A	G	G	Anchor_ACICU_14
4532	A	A	G	G	Anchor_ACICU_15
4613	A	T	T	T	Anchor_ACICU_15
4649	T	C	C	C	Anchor_ACICU_15
4655	A	G	G	G	Anchor_ACICU_15
4690	A	A	G	G	Anchor_ACICU_15
4811	A	G	A	A	Anchor_ACICU_17
4964	T	C	C	C	Anchor_ACICU_17
5222	C	T	C	C	Anchor_ACICU_18
5676	A	G	A	A	Anchor_ACICU_18
5904	T	C	C	C	Anchor_ACICU_20
5907	C	C	T	T	Anchor_ACICU_20
5913	G	G	A	A	Anchor_ACICU_20
5931	A	T	T	T	Anchor_ACICU_20
5955	T	C	T	T	Anchor_ACICU_20
5970	A	A	T	T	Anchor_ACICU_20
5973	A	C	C	C	Anchor_ACICU_20
5991	G	A	G	G	Anchor_ACICU_20
6033	G	A	G	G	Anchor_ACICU_21
6036	G	A	G	G	Anchor_ACICU_21
6270	T	T	C	C	Anchor_ACICU_21
6516	G	A	G	G	Anchor_ACICU_21
7026	T	T	C	T	Anchor_ACICU_24
7068	A	G	G	G	Anchor_ACICU_24
7189	C	C	T	T	Anchor_ACICU_24
7277	T	C	T	T	Anchor_ACICU_24
7359	T	G	G	G	Anchor_ACICU_24
7846	G	G	A	A	Anchor_ACICU_26
8064	T	C	T	T	Anchor_ACICU_26
9197	C	C	T	T	Anchor_ACICU_30
9350	G	A	A	A	Anchor_ACICU_32
9698	G	A	G	G	Anchor_ACICU_32
9782	G	A	G	G	Anchor_ACICU_32
9818	A	A	C	C	Anchor_ACICU_32
9821	C	C	T	T	Anchor_ACICU_32
9836	C	T	C	C	Anchor_ACICU_32
9920	A	A	G	G	Anchor_ACICU_34
10049	C	T	T	T	Anchor_ACICU_34
10153	G	G	A	A	Anchor_ACICU_34
10268	C	T	T	T	Anchor_ACICU_35
10317	A	A	T	T	Anchor_ACICU_35
10370	T	C	C	C	Anchor_ACICU_35
10406	T	C	C	C	Anchor_ACICU_35
10431	A	G	G	G	Anchor_ACICU_35
10442	T	C	T	T	Anchor_ACICU_35
10683	C	T	C	C	Anchor_ACICU_36
10787	C	T	C	C	Anchor_ACICU_36
10859	C	T	C	C	Anchor_ACICU_36
10862	G	A	G	G	Anchor_ACICU_36
10880	A	G	A	A	Anchor_ACICU_36
11105	T	C	C	C	Anchor_ACICU_38
11114	T	C	C	C	Anchor_ACICU_38
11141	C	T	T	T	Anchor_ACICU_38
11177	T	C	C	C	Anchor_ACICU_38
11202	C	T	T	T	Anchor_ACICU_38
11267	T	C	C	C	Anchor_ACICU_38
11310	C	T	C	C	Anchor_ACICU_38
11417	T	A	A	A	Anchor_ACICU_38
11423	G	A	A	A	Anchor_ACICU_38
11441	A	T	A	A	Anchor_ACICU_38
11595	T	C	C	C	Anchor_ACICU_38
12032	G	A	A	A	Anchor_ACICU_40
12131	T	T	C	C	Anchor_ACICU_40
12149	C	T	C	C	Anchor_ACICU_40
12188	C	T	T	T	Anchor_ACICU_40
12236	T	T	G	G	Anchor_ACICU_40
12246	A	G	A	A	Anchor_ACICU_40
12263	C	T	C	C	Anchor_ACICU_40
12266	G	G	A	A	Anchor_ACICU_40
12287	A	A	G	G	Anchor_ACICU_40
12296	A	G	A	A	Anchor_ACICU_40
12332	T			C	Anchor_ACICU_42
12335	C			A	Anchor_ACICU_42
12407	C	C	T	C	Anchor_ACICU_42
12410	G	T	G	T	Anchor_ACICU_42
12413	T	C	T	T	Anchor_ACICU_42
12511	C	T	C	C	Anchor_ACICU_42
12548	A	C	C	C	Anchor_ACICU_42
12619	C	C	T	T	Anchor_ACICU_42
12620	C	C	T	T	Anchor_ACICU_43
12644	C	T	C	C	Anchor_ACICU_42
12645	C	T	C	C	Anchor_ACICU_43
12732	G	A	G	G	Anchor_ACICU_42
12733	G	A	G	G	Anchor_ACICU_43
12754	G	A	A	A	Anchor_ACICU_42
12755	G	A	A	A	Anchor_ACICU_43
12766	C	T	T	T	Anchor_ACICU_42
12767	C	T	T	T	Anchor_ACICU_43
12886	A	G	G	G	Anchor_ACICU_42
12887	A	G	G	G	Anchor_ACICU_43
12916	G	A	G	G	Anchor_ACICU_44
13129	G	A	A	A	Anchor_ACICU_44
13198	C	T	C	C	Anchor_ACICU_44
13204	G	G	A	A	Anchor_ACICU_44
13222	A	A	G	G	Anchor_ACICU_44
13252	A	A	G	G	Anchor_ACICU_44
13294	C	T	C	C	Anchor_ACICU_44
13318	C	T	T	T	Anchor_ACICU_44
13366	A	A	G	G	Anchor_ACICU_44
13375	G	G	A	A	Anchor_ACICU_44
13393	G	G	T	T	Anchor_ACICU_44
13402	G	C	C	C	Anchor_ACICU_44
13414	G	T	T	T	Anchor_ACICU_44
13417	C	T	T	T	Anchor_ACICU_44
13594	G	A	A	A	Anchor_ACICU_45
13636	A	G	G	G	Anchor_ACICU_45
13639	C	A	C	C	Anchor_ACICU_45
13645	T	C	C	C	Anchor_ACICU_45
13720	A	T	A	A	Anchor_ACICU_45
13766	T	C	T	T	Anchor_ACICU_45
13932	A	A	T	T	Anchor_ACICU_46
13933	A	A	T	T	Anchor_ACICU_47
14116	C	C	G	G	Anchor_ACICU_47
14164	T	T	C	C	Anchor_ACICU_47
14167	G	G	A	A	Anchor_ACICU_47
14173	C	C	T	T	Anchor_ACICU_47
14314	T	C	T	T	Anchor_ACICU_47
14323	C	T	C	C	Anchor_ACICU_47
14341	C	T	C	C	Anchor_ACICU_47
14614	G	A	G	G	Anchor_ACICU_49
14848	T	C	C	C	Anchor_ACICU_49
14928	G	A	G	G	Anchor_ACICU_49
14932	G	G	A	A	Anchor_ACICU_49
15011	C	C	T	T	Anchor_ACICU_50
15098	A	G	A	A	Anchor_ACICU_50
15167	G	T	T	T	Anchor_ACICU_50
15188	C	C	T	T	Anchor_ACICU_50
15221	C	T	C	C	Anchor_ACICU_50
15359	T	T	C	C	Anchor_ACICU_52
15395	G	A	G	G	Anchor_ACICU_52
15401	G	A	G	G	Anchor_ACICU_52
15404	A	G	A	A	Anchor_ACICU_52
15407	C	A	C	C	Anchor_ACICU_52
15413	C	A	C	C	Anchor_ACICU_52
15416	A	G	A	A	Anchor_ACICU_52
15422	C	T	C	C	Anchor_ACICU_52
15434	G	A	G	G	Anchor_ACICU_52
15457	G	G	A	A	Anchor_ACICU_52
15463	T	T	C	C	Anchor_ACICU_52
15472	C	A	C	C	Anchor_ACICU_52
15475	G	A	A	A	Anchor_ACICU_52
15487	C	T	C	C	Anchor_ACICU_52
15576	G	A	A	A	Anchor_ACICU_52
15616	T	T	C	C	Anchor_ACICU_52
15617	T	T	C	C	Anchor_ACICU_53
15634	T	T	C	C	Anchor_ACICU_52
15635	T	T	C	C	Anchor_ACICU_53
15658	T	C	T	T	Anchor_ACICU_52
15659	T	C	T	T	Anchor_ACICU_53
15664	G	A	A	A	Anchor_ACICU_52
15665	G	A	A	A	Anchor_ACICU_53
15699	G	A	G	G	Anchor_ACICU_52
15700	G	A	G	G	Anchor_ACICU_53
15706	T	A	C	C	Anchor_ACICU_52
15707	T	A	C	C	Anchor_ACICU_53
15709	C	C	A	A	Anchor_ACICU_52
15710	C	C	A	A	Anchor_ACICU_53
15733	A	G	G	G	Anchor_ACICU_52
15734	A	G	G	G	Anchor_ACICU_53
15736	A	G	G	G	Anchor_ACICU_52
15737	A	G	G	G	Anchor_ACICU_53
15784	A	C	A	A	Anchor_ACICU_52
15785	A	C	A	A	Anchor_ACICU_53
15790	C	T	C	C	Anchor_ACICU_52
15791	C	T	C	C	Anchor_ACICU_53
15823	A	G	G	G	Anchor_ACICU_52
15824	A	G	G	G	Anchor_ACICU_53
15829	A	C	A	A	Anchor_ACICU_52
15830	A	C	A	A	Anchor_ACICU_53
15847	C	T	C	C	Anchor_ACICU_52
15848	C	T	C	C	Anchor_ACICU_53
15872	T	C	C	C	Anchor_ACICU_52
15873	T	C	C	C	Anchor_ACICU_53
15944	C	C	T	T	Anchor_ACICU_54
15974	A	C	C	C	Anchor_ACICU_54
15977	G	A	A	A	Anchor_ACICU_54
15989	A	G	G	G	Anchor_ACICU_54
16004	A	G	G	G	Anchor_ACICU_54
16052	A	T	T	T	Anchor_ACICU_54
16067	G	A	A	A	Anchor_ACICU_54
16071	G	T	T	T	Anchor_ACICU_54
16094	T	C	C	C	Anchor_ACICU_54
16138	T	C	C	C	Anchor_ACICU_54
16156	T	T	C	C	Anchor_ACICU_54
16299	G	C	G	G	Anchor_ACICU_54
16384	A	G	G	G	Anchor_ACICU_54
16390	C	T	T	T	Anchor_ACICU_54
16402	C	C	T	T	Anchor_ACICU_54
16420	A	G	G	G	Anchor_ACICU_54
16444	C	G	C	C	Anchor_ACICU_54
16462	C	T	T	T	Anchor_ACICU_54
16495	T	G	T	T	Anchor_ACICU_54
16513	G	G	A	A	Anchor_ACICU_55
16569	C	C	T	T	Anchor_ACICU_55
16633	C	T	C	C	Anchor_ACICU_55
16660	C	T	T	T	Anchor_ACICU_55
16746	T	T	C	C	Anchor_ACICU_55
16747	G	A	G	G	Anchor_ACICU_55
16809	C	T	C	C	Anchor_ACICU_56
16818	C	T	C	C	Anchor_ACICU_56
16845	T	C	T	T	Anchor_ACICU_56
16872	T	C	T	T	Anchor_ACICU_56
16913	T	G	T	T	Anchor_ACICU_56
16918	T	C	T	T	Anchor_ACICU_56
16977	G	G	A	A	Anchor_ACICU_56
16979	G		A	A	Anchor_ACICU_57
17006	C	T	C	C	Anchor_ACICU_56
17030	G	A	G	G	Anchor_ACICU_56
17045	G	A	G	G	Anchor_ACICU_56
17063	G	A	G	G	Anchor_ACICU_56
17084	C	T	C	C	Anchor_ACICU_56
17131	A	G	A	A	Anchor_ACICU_58
17137	G	A	G	G	Anchor_ACICU_58
17143	G	A	G	G	Anchor_ACICU_58
17146	C	C	T	T	Anchor_ACICU_58
17158	A	T	A	A	Anchor_ACICU_58
17166	T	C	T	T	Anchor_ACICU_58
17173	A	G	A	A	Anchor_ACICU_58
17176	G	T	G	G	Anchor_ACICU_58
17178	G	A	G	G	Anchor_ACICU_58
17215	C	T	C	C	Anchor_ACICU_58
17219	T	G	T	T	Anchor_ACICU_58
17221	G	A	G	G	Anchor_ACICU_58
17222	G		A	A	Anchor_ACICU_57
17239	T	C	T	T	Anchor_ACICU_58
17242	G	A	G	G	Anchor_ACICU_58
17245	G	C	G	G	Anchor_ACICU_58
17332	A	C	A	A	Anchor_ACICU_58
17341	T	G	T	T	Anchor_ACICU_58
17346	T	C	T	T	Anchor_ACICU_58
17362	C	C	T	T	Anchor_ACICU_58
17379	T	T	C	C	Anchor_ACICU_58
17404	A	A	T	T	Anchor_ACICU_58
17405	A	A	T	T	Anchor_ACICU_59
17448	A	A	G	G	Anchor_ACICU_58
17449	A	A	G	G	Anchor_ACICU_59
17461	A	A	T	T	Anchor_ACICU_58
17462	A	A	T	T	Anchor_ACICU_59
17474	A	A	G	G	Anchor_ACICU_58
17475	A	A	G	G	Anchor_ACICU_59
17525	G	G	C	C	Anchor_ACICU_58
17526	G	G	C	C	Anchor_ACICU_59
17536	A	C	A	A	Anchor_ACICU_58
17537	A	C	A	A	Anchor_ACICU_59
17575	A	G	A	A	Anchor_ACICU_58
17576	A	G	A	A	Anchor_ACICU_59
17578	G	A	G	G	Anchor_ACICU_58
17579	G	A	G	G	Anchor_ACICU_59
17591	G	G	A	A	Anchor_ACICU_58
17592	G	G	A	A	Anchor_ACICU_59
17624	G	A	G	G	Anchor_ACICU_58
17625	G	A	G	G	Anchor_ACICU_59
17678	T	C	T	T	Anchor_ACICU_58
17679	T	C	T	T	Anchor_ACICU_59
17771	A	G	G	G	Anchor_ACICU_59
17772	A	G	G	G	Anchor_ACICU_60
17891	T	C	C	C	Anchor_ACICU_59
17892	T	C	C	C	Anchor_ACICU_60
17915	A	G	G	G	Anchor_ACICU_59
17916	A	G	G	G	Anchor_ACICU_60
17918	G	A	A	A	Anchor_ACICU_59
17919	G	A	A	A	Anchor_ACICU_60
17934	G	G	A	A	Anchor_ACICU_59
17935	G	G	A	A	Anchor_ACICU_60
17953	A	G	G	G	Anchor_ACICU_59
17954	A	G	G	G	Anchor_ACICU_60
17968	G	A	A	A	Anchor_ACICU_59
17969	G	A	A	A	Anchor_ACICU_60
17971	T	G	G	G	Anchor_ACICU_59
17972	T	G	G	G	Anchor_ACICU_60
17978	T	C	C	C	Anchor_ACICU_59
17979	T	C	C	C	Anchor_ACICU_60
17998	A	G	G	G	Anchor_ACICU_60
18005	T	C	T	T	Anchor_ACICU_60
18006	T	C	T	T	Anchor_ACICU_61
18019	A	G	G	G	Anchor_ACICU_60
18020	A	G	G	G	Anchor_ACICU_61
18056	A	G	G	G	Anchor_ACICU_60
18057	A	G	G	G	Anchor_ACICU_61
18104	G	G	A	A	Anchor_ACICU_60
18105	G	G	A	A	Anchor_ACICU_61
18119	C	T	T	T	Anchor_ACICU_60
18120	C	T	T	T	Anchor_ACICU_61
18209	A	G	G	G	Anchor_ACICU_60
18210	A	G	G	G	Anchor_ACICU_61
18221	T	C	C	C	Anchor_ACICU_60
18222	T	C	C	C	Anchor_ACICU_61
18233	T	G	G	G	Anchor_ACICU_60
18234	T	G	G	G	Anchor_ACICU_61
18235	A	G	G	G	Anchor_ACICU_60
18236	A	G	G	G	Anchor_ACICU_61
18239	A	G	G	G	Anchor_ACICU_60
18240	A	G	G	G	Anchor_ACICU_61
18260	C	T	T	T	Anchor_ACICU_60
18261	C	T	T	T	Anchor_ACICU_61
18316	C	C	T	T	Anchor_ACICU_61
18327	G	G	A	A	Anchor_ACICU_61
18339	G	A	G	G	Anchor_ACICU_61
18345	A	G	G	G	Anchor_ACICU_61
18348	C	C	T	T	Anchor_ACICU_61
18369	T	C	C	C	Anchor_ACICU_61
18372	A	G	G	G	Anchor_ACICU_61
18396	C	T	C	C	Anchor_ACICU_61
18405	G	A	A	A	Anchor_ACICU_61
18411	G	A	A	A	Anchor_ACICU_61
18417	G	G	A	A	Anchor_ACICU_61
18423	A	C	C	C	Anchor_ACICU_61
18426	C	T	T	T	Anchor_ACICU_61
18498	G	C	G	G	Anchor_ACICU_61
18562	A	G	G	G	Anchor_ACICU_61
18576	C	T	T	T	Anchor_ACICU_61
18600	T	C	C	C	Anchor_ACICU_62
18660	G	A	G	G	Anchor_ACICU_63
18747	T	C	C	C	Anchor_ACICU_63
18765	A	T	T	T	Anchor_ACICU_63
18807	G	A	A	A	Anchor_ACICU_63
18809	G	A	A	A	Anchor_ACICU_63
18812	T	C	C	C	Anchor_ACICU_63
18834	G	A	G	G	Anchor_ACICU_63
18867	G	G	A	A	Anchor_ACICU_63
18894	G	G	A	A	Anchor_ACICU_63
18933	T	T	C	C	Anchor_ACICU_63
18936	G	G	A	A	Anchor_ACICU_63
19014	A	A	C	C	Anchor_ACICU_63
19111	T	C	C	C	Anchor_ACICU_63
19142	A	A	G	G	Anchor_ACICU_63
19230	G	A	A	A	Anchor_ACICU_64
20101	T	C	C	C	Anchor_ACICU_67
20134	A	G	G	G	Anchor_ACICU_68
20149	C	T	C	C	Anchor_ACICU_68
20389	T	C	T	T	Anchor_ACICU_68
20392	C	T	C	C	Anchor_ACICU_68
20500	A	G	G	G	Anchor_ACICU_68
20560	G	C	G	G	Anchor_ACICU_68
20581	A	G	G	G	Anchor_ACICU_68
20623	T	C	C	C	Anchor_ACICU_68
20656	C	G	G	G	Anchor_ACICU_68
20716	G	G	A	A	Anchor_ACICU_70
20725	A	G	G	G	Anchor_ACICU_70
20728	T	A	T	T	Anchor_ACICU_70
20740	C	T	C	C	Anchor_ACICU_70
20757	A	A	G	G	Anchor_ACICU_70
20773	G	G	A	A	Anchor_ACICU_70
20791	G	G	A	A	Anchor_ACICU_70
20809	A	A	G	G	Anchor_ACICU_70
20913	T	T	C	C	Anchor_ACICU_70
21186	C	T	C	C	Anchor_ACICU_71
21226	C	A	C	C	Anchor_ACICU_71
21231	G	C	G	G	Anchor_ACICU_71
21246	T	A	T	T	Anchor_ACICU_71
21276	A	G	A	A	Anchor_ACICU_71
21288	C	T	C	C	Anchor_ACICU_71
21303	C	T	C	C	Anchor_ACICU_71
21306	G	A	G	G	Anchor_ACICU_71
21312	G	A	G	G	Anchor_ACICU_71
21313	G	A	G	G	Anchor_ACICU_72
21319	A	C	A	A	Anchor_ACICU_71
21320	A	C	A	A	Anchor_ACICU_72
21327	T	C	T	T	Anchor_ACICU_71
21328	T	C	T	T	Anchor_ACICU_72
21330	T	C	T	T	Anchor_ACICU_71
21331	T	C	T	T	Anchor_ACICU_72
21334	G	C	G	G	Anchor_ACICU_71
21335	G	C	G	G	Anchor_ACICU_72
21342	A	G	A	A	Anchor_ACICU_71
21343	A	G	A	A	Anchor_ACICU_72
21346	A	G	A	A	Anchor_ACICU_71
21347	A	G	A	A	Anchor_ACICU_72
21366	G	T	G	G	Anchor_ACICU_71
21367	G	T	G	G	Anchor_ACICU_72
21372	G	A	G	G	Anchor_ACICU_71
21373	G	A	G	G	Anchor_ACICU_72
21383	A	G	A	A	Anchor_ACICU_71
21384	A	G	A	A	Anchor_ACICU_72
21407	A	G	A	A	Anchor_ACICU_71
21408	A	G	A	A	Anchor_ACICU_72
21452	T	C	C	C	Anchor_ACICU_71
21453	T	C	C	C	Anchor_ACICU_72
21485	C	C	T	T	Anchor_ACICU_71
21486	C	C	T	T	Anchor_ACICU_72
21503	T	T	C	C	Anchor_ACICU_71
21504	T	T	C	C	Anchor_ACICU_72
21668	G	G	A	A	Anchor_ACICU_72
21669	G	G	A	A	Anchor_ACICU_73
21726	T	T	A	A	Anchor_ACICU_72
21727	T	T	A	A	Anchor_ACICU_73
21833	C	T	T	T	Anchor_ACICU_72
21834	C	T	T	T	Anchor_ACICU_73
21978	G	A	G	G	Anchor_ACICU_74
22006	G	G	A	A	Anchor_ACICU_74
22176	A	G	G	G	Anchor_ACICU_74
22254	C	T	C	C	Anchor_ACICU_74
22323	T	T	C	C	Anchor_ACICU_74
22326	C	C	T	T	Anchor_ACICU_74
22332	A	A	T	T	Anchor_ACICU_74
22368	A	G	G	G	Anchor_ACICU_74
22374	G	A	G	G	Anchor_ACICU_74
22455	G	G	A	A	Anchor_ACICU_74
22470	G	A	G	G	Anchor_ACICU_74
22494	C	T	C	C	Anchor_ACICU_74
22512	G	A	A	A	Anchor_ACICU_75
22521	T	T	C	C	Anchor_ACICU_75
22528	G	A	A	A	Anchor_ACICU_75
22545	A	G	A	A	Anchor_ACICU_75
22554	T	C	C	C	Anchor_ACICU_75
22581	T	C	C	C	Anchor_ACICU_75
22587	A	T	A	A	Anchor_ACICU_75
22653	T	G	G	G	Anchor_ACICU_75
22740	T	C	C	C	Anchor_ACICU_75
22851	C	C	T	T	Anchor_ACICU_77
22870	A	G	G	G	Anchor_ACICU_77
22927	A	G	G	G	Anchor_ACICU_77
22935	G	C	C	C	Anchor_ACICU_77
22947	G	C	C	C	Anchor_ACICU_77
22953	C	T	T	T	Anchor_ACICU_77
22956	C	T	T	T	Anchor_ACICU_77
22959	C	T	T	T	Anchor_ACICU_77
22974	G	C	C	C	Anchor_ACICU_77
23001	C	C	T	T	Anchor_ACICU_77
23043	T	C	C	C	Anchor_ACICU_77
23061	T	C	C	C	Anchor_ACICU_77
23144	C	A	A	A	Anchor_ACICU_77
23218	C	G	G	G	Anchor_ACICU_77
23240	G	T	T	T	Anchor_ACICU_77
23250	C	A	A	A	Anchor_ACICU_77
23257	A	C	C	C	Anchor_ACICU_77
23281	A	A	C	A	Anchor_ACICU_77
23297	T	A	A	A	Anchor_ACICU_77
23377	C	A	C	C	Anchor_ACICU_77
23452	G	C	C	C	Anchor_ACICU_79
23458	G	A	A	A	Anchor_ACICU_79
23500	G	A	A	A	Anchor_ACICU_79
23533	G	G	A	A	Anchor_ACICU_79
23587	G	G	A	A	Anchor_ACICU_79
23794	T	T	C	C	Anchor_ACICU_80
23815	C	C	G	G	Anchor_ACICU_80
23821	C	C	T	T	Anchor_ACICU_80
23839	A	A	G	G	Anchor_ACICU_80
23842	C	T	C	C	Anchor_ACICU_80
23877	C	T	C	C	Anchor_ACICU_80
23929	A	G	G	G	Anchor_ACICU_80
24097	T	C	T	T	Anchor_ACICU_80
24100	G	A	G	G	Anchor_ACICU_80
24232	G	G	A	A	Anchor_ACICU_80
24325	G	A	G	G	Anchor_ACICU_81
24430	C	C	G	G	Anchor_ACICU_81
24457	G	A	A	A	Anchor_ACICU_81
24484	G	G	A	A	Anchor_ACICU_81
24487	G	G	C	C	Anchor_ACICU_81
24535	T	C	T	T	Anchor_ACICU_81
24824	G	A	G	G	Anchor_ACICU_83
24924	T	C	T	T	Anchor_ACICU_83
25298	A	C	A	A	Anchor_ACICU_85
25452	A	C	A	A	Anchor_ACICU_85
25633	G	G	A	A	Anchor_ACICU_85
25744	G	G	A	A	Anchor_ACICU_85
25786	C	T	T	T	Anchor_ACICU_85
26290	T	T	G	G	Anchor_ACICU_88
26322	A	C	C	C	Anchor_ACICU_88
26356	T	C	C	C	Anchor_ACICU_88
26425	A	G	G	G	Anchor_ACICU_88
26431	T	C	C	C	Anchor_ACICU_88
26434	C	T	T	T	Anchor_ACICU_88
26440	T	T	T	G	Anchor_ACICU_88
26458	C	T	A	A	Anchor_ACICU_88
26506	T	C	C	C	Anchor_ACICU_88
26521	C	T	T	T	Anchor_ACICU_88
26581	A	G	G	G	Anchor_ACICU_88
26584	A	G	G	G	Anchor_ACICU_88
26761	G	A	G	G	Anchor_ACICU_89
26764	T	C	T	T	Anchor_ACICU_89
26767	A	G	A	A	Anchor_ACICU_89
26782	A	G	A	A	Anchor_ACICU_89
26800	T	C	T	T	Anchor_ACICU_89
26818	T	C	T	T	Anchor_ACICU_89
26821	T	G	T	T	Anchor_ACICU_89
26824	A	T	A	A	Anchor_ACICU_89
26830	A	T	A	A	Anchor_ACICU_89
26846	A	G	A	A	Anchor_ACICU_89
26864	C		T	T	Anchor_ACICU_90
26872	G		A	A	Anchor_ACICU_90
26875	G		C	C	Anchor_ACICU_90
26884	C	A	C	C	Anchor_ACICU_89
26888	G	A	G	G	Anchor_ACICU_89
26893	A	C	A	A	Anchor_ACICU_89
26936	A		G	G	Anchor_ACICU_90
26947	G		A	A	Anchor_ACICU_90
27004	A		G	G	Anchor_ACICU_90
27010	C		T	T	Anchor_ACICU_90
27013	T		C	C	Anchor_ACICU_90
27016	C		T	T	Anchor_ACICU_90
27019	T		G	G	Anchor_ACICU_90
27040	C		T	T	Anchor_ACICU_90
27111	C		T	T	Anchor_ACICU_90
27123	G		A	A	Anchor_ACICU_90
27133	T		C	C	Anchor_ACICU_90
27204	T		C	C	Anchor_ACICU_90
27319	G	A	A	A	Anchor_ACICU_92
27323	G	A	A	A	Anchor_ACICU_92
27342	T	T	G	G	Anchor_ACICU_92
27345	G	G	A	A	Anchor_ACICU_92
27347	T	T	C	C	Anchor_ACICU_92
27385	C	T	C	C	Anchor_ACICU_92
27394	G	A	G	G	Anchor_ACICU_92
27402	A	G	G	G	Anchor_ACICU_92
27461	C	C	T	T	Anchor_ACICU_92
27507	G	G	A	A	Anchor_ACICU_92
27511	C	C	T	T	Anchor_ACICU_92
27518	A	A	G	G	Anchor_ACICU_92
27521	T	C	T	T	Anchor_ACICU_92
27532	A	G	A	A	Anchor_ACICU_92
27551	T	T	G	G	Anchor_ACICU_92
27555	T	C	C	C	Anchor_ACICU_92
27598	G	T	G	G	Anchor_ACICU_92
27930	C	T	C	C	Anchor_ACICU_94
28019	G	C	C	C	Anchor_ACICU_94
28115	C	T	C	C	Anchor_ACICU_94
28158	T	C	C	C	Anchor_ACICU_94
28194	A	T	T	T	Anchor_ACICU_94
28333	T	T	C	C	Anchor_ACICU_94
28378	C	C	T	T	Anchor_ACICU_94
28516	A	A	T	T	Anchor_ACICU_96
28570	T	T	C	C	Anchor_ACICU_96
28816	T	T	G	G	Anchor_ACICU_96
28885	T	C	T	T	Anchor_ACICU_96
28912	C	T	C	C	Anchor_ACICU_96
29235	A	G	G	G	Anchor_ACICU_98
29262	T	A	A	A	Anchor_ACICU_98
29421	G	A	A	A	Anchor_ACICU_99
29729	A	A	G	G	Anchor_ACICU_99
29783	T	C	T	T	Anchor_ACICU_99
29900	A	G	A	A	Anchor_ACICU_99
29975	G	G	A	A	Anchor_ACICU_99
30032	G	T	T	T	Anchor_ACICU_101
30041	G	A	A	A	Anchor_ACICU_101
30053	T	A	T	T	Anchor_ACICU_101
30074	T	C	C	C	Anchor_ACICU_101
30239	A	T	A	A	Anchor_ACICU_101
30247	C	C	T	T	Anchor_ACICU_101
30622	C	T	C	C	Anchor_ACICU_103
30639	A	A	T	T	Anchor_ACICU_103
30653	T	C	T	T	Anchor_ACICU_103
30696	T	A	T	T	Anchor_ACICU_103
30808	C	C	T	T	Anchor_ACICU_103
30826	G	G	A	G	Anchor_ACICU_103
30853	G	A	G	G	Anchor_ACICU_103
30870	C	C	A	A	Anchor_ACICU_103
30882	A	C	C	C	Anchor_ACICU_103
30903	A	A	G	G	Anchor_ACICU_103
30970	C	C	T	T	Anchor_ACICU_103
30971	C	C	T	T	Anchor_ACICU_104
30976	G	G	A	A	Anchor_ACICU_103
30977	G	G	A	A	Anchor_ACICU_104
31023	A	G	G	G	Anchor_ACICU_103
31024	A	G	G	G	Anchor_ACICU_104
31025	C	C	T	T	Anchor_ACICU_103
31026	C	C	T	T	Anchor_ACICU_104
31081	G	A	A	A	Anchor_ACICU_103
31082	G	A	A	A	Anchor_ACICU_104
31144	T	T	C	C	Anchor_ACICU_103
31145	T	T	C	C	Anchor_ACICU_104
31157	G	A	G	G	Anchor_ACICU_103
31158	G	A	G	G	Anchor_ACICU_104
31223	C	A	A	A	Anchor_ACICU_104
31226	G	A	A	A	Anchor_ACICU_104
31247	C	C	T	T	Anchor_ACICU_104
31375	A	G	G	G	Anchor_ACICU_104
31387	C	T	T	T	Anchor_ACICU_104
31396	G	A	A	A	Anchor_ACICU_104
31417	G	A	A	A	Anchor_ACICU_104
31503	C	C	T	T	Anchor_ACICU_105
31524	T	T	C	C	Anchor_ACICU_106
31570	C	T	C	C	Anchor_ACICU_105
31571	C	T	C	C	Anchor_ACICU_106
31589	T	C	C	C	Anchor_ACICU_105
31590	T	C	C	C	Anchor_ACICU_106
31722	T	A	A	A	Anchor_ACICU_105
31723	T	A	A	A	Anchor_ACICU_106
31731	T	G	G	G	Anchor_ACICU_105
31732	T	G	G	G	Anchor_ACICU_106
31740	T	A	T	T	Anchor_ACICU_105
31741	T	A	T	T	Anchor_ACICU_106
31750	G	G	A	A	Anchor_ACICU_105
31751	G	G	A	A	Anchor_ACICU_106
31787	A	G	G	G	Anchor_ACICU_105
31788	A	G	G	G	Anchor_ACICU_106
31856	G	A	A	A	Anchor_ACICU_106
31857	G	A	A	A	Anchor_ACICU_107
31864	A	A	G	G	Anchor_ACICU_106
31865	A	A	G	G	Anchor_ACICU_107
31869	A	A	G	G	Anchor_ACICU_106
31870	A	A	G	G	Anchor_ACICU_107
31875	T	A	T	T	Anchor_ACICU_106
31876	T	A	T	T	Anchor_ACICU_107
31880	C	T	C	C	Anchor_ACICU_106
31881	C	T	C	C	Anchor_ACICU_107
31889	C	C	T	T	Anchor_ACICU_106
31890	C	C	T	T	Anchor_ACICU_107
31893	A	T	A	A	Anchor_ACICU_106
31894	A	T	A	A	Anchor_ACICU_107
31919	C	C	T	T	Anchor_ACICU_106
31920	C	C	T	T	Anchor_ACICU_107
31938	A	A	G	G	Anchor_ACICU_106
31939	A	A	G	G	Anchor_ACICU_107
31946	T	T	C	C	Anchor_ACICU_106
31947	T	T	C	C	Anchor_ACICU_107
32071	G	A	G	G	Anchor_ACICU_106
32072	G	A	G	G	Anchor_ACICU_107
32248	T	T	C	C	Anchor_ACICU_107
32612	T	T	G	G	Anchor_ACICU_109
32672	C	C	T	T	Anchor_ACICU_109
33284	G	G	A	A	Anchor_ACICU_111
33293	A	G	G	G	Anchor_ACICU_111
33794	C	C	T	T	Anchor_ACICU_112
34337	A	G	G	G	Anchor_ACICU_114
34370	C	T	C	C	Anchor_ACICU_114
34394	C	C	T	T	Anchor_ACICU_114
34442	T	C	T	T	Anchor_ACICU_114
34457	A	T	A	A	Anchor_ACICU_114
34851	G	G	A	A	Anchor_ACICU_117
34893	A	G	G	G	Anchor_ACICU_117
34902	G	C	C	C	Anchor_ACICU_117
34905	G	A	A	A	Anchor_ACICU_117
34954	T	C	T	T	Anchor_ACICU_117
34983	G	A	A	A	Anchor_ACICU_117
35051	G	A	G	G	Anchor_ACICU_117
35061	C	C	T	T	Anchor_ACICU_117
35073	C	C	T	T	Anchor_ACICU_117
35103	T	C	C	C	Anchor_ACICU_117
35127	A	G	G	G	Anchor_ACICU_117
35160	A	A	G	G	Anchor_ACICU_117
35205	G	G	A	A	Anchor_ACICU_117
35256	G	C	G	G	Anchor_ACICU_117
35258	G	T	G	G	Anchor_ACICU_117
35313	C	A	C	C	Anchor_ACICU_117
35430	T	C	T	T	Anchor_ACICU_118
35487	G	A	G	G	Anchor_ACICU_118
35514	T	G	T	T	Anchor_ACICU_118
35568	C	T	C	C	Anchor_ACICU_118
35822	G	A	G	G	Anchor_ACICU_120
35833	G	A	G	G	Anchor_ACICU_120
35858	C	T	C	C	Anchor_ACICU_120
35935	C	C	T	C	Anchor_ACICU_120
35944	A	G	A	A	Anchor_ACICU_120
35993	G	A	G	G	Anchor_ACICU_120
36049	C	C	T	T	Anchor_ACICU_120
36058	C	C	T	T	Anchor_ACICU_120
36187	T	C	T	T	Anchor_ACICU_120
36205	G	G	A	A	Anchor_ACICU_120
36283	A	G	G	G	Anchor_ACICU_120
36319	T	T	C	C	Anchor_ACICU_121
36325	G	T	G	G	Anchor_ACICU_121
36328	G	T	T	T	Anchor_ACICU_121
36370	A	A	T	T	Anchor_ACICU_121
36427	C	A	A	A	Anchor_ACICU_121
36467	A	G	G	G	Anchor_ACICU_121
36499	A	G	A	A	Anchor_ACICU_121
36504	G	A	G	G	Anchor_ACICU_121
36619	T	C	T	T	Anchor_ACICU_123
36628	G	G	A	A	Anchor_ACICU_123
36671	A	C	A	A	Anchor_ACICU_123
36709	C	C	T	T	Anchor_ACICU_123
36713	C	G	C	C	Anchor_ACICU_123
36717	A	A	G	G	Anchor_ACICU_123
36765	A	G	G	G	Anchor_ACICU_123
36805	A	G	G	G	Anchor_ACICU_123
36846	G	A	G	G	Anchor_ACICU_123
36884	G	G	A	A	Anchor_ACICU_123
37129	T	C	C	C	Anchor_ACICU_123
37130	T	C	C	C	Anchor_ACICU_124
37315	G	G	A	A	Anchor_ACICU_124
37516	T	C	C	C	Anchor_ACICU_126
37544	A	G	G	G	Anchor_ACICU_126
37552	C	G	G	G	Anchor_ACICU_126
37559	G	A	A	A	Anchor_ACICU_126
37664	G	A	A	A	Anchor_ACICU_126
37949	A	A	G	G	Anchor_ACICU_126
37987	C	C	C	T	Anchor_ACICU_126
38044	C	T	T	T	Anchor_ACICU_126
38069	A	C	C	C	Anchor_ACICU_126
38201	A	A	C	C	Anchor_ACICU_127
38281	C	T	T	T	Anchor_ACICU_127
38302	G	A	A	A	Anchor_ACICU_127
38345	T	C	C	C	Anchor_ACICU_127
38350	A	C	C	C	Anchor_ACICU_127
38353	G	A	A	A	Anchor_ACICU_127
38362	C	T	T	T	Anchor_ACICU_127
38383	G	T	T	T	Anchor_ACICU_127
38395	G	G	A	A	Anchor_ACICU_127
38413	C	T	T	T	Anchor_ACICU_129
38446	G	A	G	G	Anchor_ACICU_129
38464	T	C	T	T	Anchor_ACICU_129
38590	C	C	T	T	Anchor_ACICU_129
38617	A	G	A	A	Anchor_ACICU_129
38650	A	G	G	G	Anchor_ACICU_129
38692	C	C	T	T	Anchor_ACICU_129
38707	T	C	T	T	Anchor_ACICU_129
38710	C	T	T	T	Anchor_ACICU_129
38726	T	C	T	T	Anchor_ACICU_129
38761	A	T	A	A	Anchor_ACICU_129
38764	A	A	G	G	Anchor_ACICU_129
38776	G	G	T	T	Anchor_ACICU_129
38845	C	T	C	C	Anchor_ACICU_129
38875	C	T	C	C	Anchor_ACICU_129
38902	T	T	C	C	Anchor_ACICU_129
38923	C	C	T	T	Anchor_ACICU_129
38959	C	C	T	T	Anchor_ACICU_129
39123	C	C	T	T	Anchor_ACICU_131
39206	A	G	G	G	Anchor_ACICU_131
39242	G	G	A	A	Anchor_ACICU_131
39345	G	A	A	A	Anchor_ACICU_131
39441	A	T	A	A	Anchor_ACICU_131
39470	A	G	G	G	Anchor_ACICU_131
39557	C	T	C	C	Anchor_ACICU_131
39572	C	T	C	C	Anchor_ACICU_131
39599	C	G	C	C	Anchor_ACICU_132
39608	T	C	C	C	Anchor_ACICU_132
39646	T	A	A	A	Anchor_ACICU_132
39680	C	C	A	C	Anchor_ACICU_132
39704	G	G	A	A	Anchor_ACICU_132
39713	G	A	G	G	Anchor_ACICU_132
39728	A	G	A	A	Anchor_ACICU_132
39731	C	T	T	T	Anchor_ACICU_132
39737	A	T	T	T	Anchor_ACICU_132
39739	C	T	C	C	Anchor_ACICU_132
39754	A	A	G	G	Anchor_ACICU_132
39764	T	T	A	A	Anchor_ACICU_132
39768	C	T	-	-	Anchor_ACICU_132
39818	C	C	T	T	Anchor_ACICU_132
39847	T	C	C	C	Anchor_ACICU_132
45606	A	A	G	A	Anchor_ACICU_153
45636	T	T	C	T	Anchor_ACICU_153
45652	C	A	C	C	Anchor_ACICU_153
45660	C	T	C	T	Anchor_ACICU_153
45742	G	A	G	G	Anchor_ACICU_153
45779	C	C	G	G	Anchor_ACICU_153
45784	C	C	T	T	Anchor_ACICU_153
45786	A	A	G	G	Anchor_ACICU_153
45816	G	G	T	G	Anchor_ACICU_153
45828	C	C	A	C	Anchor_ACICU_153
45853	A	A	C	A	Anchor_ACICU_153
45928	A	A	A	G	Anchor_ACICU_154
45960	A	A	G	A	Anchor_ACICU_154
45974	A	G	G	G	Anchor_ACICU_154
46026	C	C	T	C	Anchor_ACICU_154
46041	C	C	T	T	Anchor_ACICU_154
46110	G	G	G	A	Anchor_ACICU_154
46194	T	G	T	G	Anchor_ACICU_154
46230	T	C	T	C	Anchor_ACICU_154
46231	T	C	T	C	Anchor_ACICU_155
46232	G	G	T	G	Anchor_ACICU_154
46233	G	G	T	G	Anchor_ACICU_155
46254	A	G	A	G	Anchor_ACICU_154
46255	A	G	A	G	Anchor_ACICU_155
46266	A	G	A	G	Anchor_ACICU_154
46267	A	G	A	G	Anchor_ACICU_155
46688	T	T	T	G	Anchor_ACICU_156
46706	T	T	C	C	Anchor_ACICU_156
46727	T	T	C	T	Anchor_ACICU_156
46790	A	C	A	A	Anchor_ACICU_156
46823	C	C	T	C	Anchor_ACICU_156
46824	C	C	T	C	Anchor_ACICU_157
46826	G	G	A	G	Anchor_ACICU_156
46827	G	G	A	G	Anchor_ACICU_157
46832	G	A	A	A	Anchor_ACICU_156
46833	G	A	A	A	Anchor_ACICU_157
46898	C	T	C	C	Anchor_ACICU_156
46899	C	T	C	C	Anchor_ACICU_157
46901	G	A	A	A	Anchor_ACICU_156
46902	G	A	A	A	Anchor_ACICU_157
46937	T	T	T	A	Anchor_ACICU_156
46938	T	T	T	A	Anchor_ACICU_157
46940	A	A	A	G	Anchor_ACICU_156
46941	A	A	A	G	Anchor_ACICU_157
46943	G	G	G	A	Anchor_ACICU_156
46944	G	G	G	A	Anchor_ACICU_157
46946	T	T	T	C	Anchor_ACICU_156
46947	T	T	T	C	Anchor_ACICU_157
46963	G	G	G	T	Anchor_ACICU_156
46964	G	G	G	T	Anchor_ACICU_157
46975	G	A	G	G	Anchor_ACICU_156
46976	G	A	G	G	Anchor_ACICU_157
47005	T	C	T	T	Anchor_ACICU_156
47006	T	C	T	T	Anchor_ACICU_157
47017	T	C	T	T	Anchor_ACICU_156
47018	T	C	T	T	Anchor_ACICU_157
47029	A	T	A	A	Anchor_ACICU_156
47030	A	T	A	A	Anchor_ACICU_157
47035	A	A	A	G	Anchor_ACICU_156
47036	A	A	A	G	Anchor_ACICU_157
47050	G	A	A	G	Anchor_ACICU_156
47051	G	A	A	G	Anchor_ACICU_157
47080	G	G	G	T	Anchor_ACICU_156
47081	G	G	G	T	Anchor_ACICU_157
47187	G	A	A	A	Anchor_ACICU_157
47188	G	A	A	A	Anchor_ACICU_158
47190	G	A	A	G	Anchor_ACICU_157
47191	G	A	A	G	Anchor_ACICU_158
47286	C	C	C	T	Anchor_ACICU_157
47287	C	C	C	T	Anchor_ACICU_158
47325	G	T	T	T	Anchor_ACICU_157
47326	G	T	T	T	Anchor_ACICU_158
47358	T	C	C	C	Anchor_ACICU_157
47359	T	C	C	C	Anchor_ACICU_158
47491	A	A	A	G	Anchor_ACICU_158
47524	T	T	T	C	Anchor_ACICU_158
47739	G	G	A	G	Anchor_ACICU_160
47756	A	A	C	C	Anchor_ACICU_160
47801	A	A	A	C	Anchor_ACICU_160
47998	C	C	C	A	Anchor_ACICU_160
48047	A	G	A	A	Anchor_ACICU_160
48088	G	A	G	G	Anchor_ACICU_160
48119	G	G	C	G	Anchor_ACICU_160
48126	A	T	T	T	Anchor_ACICU_160
48131	A	A	T	T	Anchor_ACICU_160
48134	A	A	G	G	Anchor_ACICU_160
48146	C	C	A	A	Anchor_ACICU_160
48170	A	A	G	A	Anchor_ACICU_160
48173	C	C	A	C	Anchor_ACICU_160
48326	C	T	C	C	Anchor_ACICU_162
48341	G	A	G	G	Anchor_ACICU_162
48374	G	A	A	G	Anchor_ACICU_162
48377	C	T	T	C	Anchor_ACICU_162
48392	A	C	C	C	Anchor_ACICU_162
48416	A	G	G	A	Anchor_ACICU_162
48419	A	G	G	A	Anchor_ACICU_162
48428	A	G	G	A	Anchor_ACICU_162
48449	T	T	A	C	Anchor_ACICU_162
48461	G	G	G	A	Anchor_ACICU_162
48482	T	C	T	T	Anchor_ACICU_162
48569	G	G	G	A	Anchor_ACICU_162
48611	T	T	G	T	Anchor_ACICU_162
48644	G	A	G	G	Anchor_ACICU_162
48656	C	T	C	T	Anchor_ACICU_162
48659	C	T	C	T	Anchor_ACICU_162
48674	T	C	T	C	Anchor_ACICU_162
48680	A	A	C	A	Anchor_ACICU_162
48686	A	A	G	A	Anchor_ACICU_162
48695	A	A	T	A	Anchor_ACICU_162
48710	A	A	G	A	Anchor_ACICU_162
48875	C	T	T	C	Anchor_ACICU_162
48923	T	T	T	C	Anchor_ACICU_164
49049	T	T	T	C	Anchor_ACICU_164
49241	A	G	A	A	Anchor_ACICU_164
49313	T	C	T	T	Anchor_ACICU_164
49325	T	C	T	T	Anchor_ACICU_164
49358	T	G	G	G	Anchor_ACICU_164
49418	G	G	G	A	Anchor_ACICU_164
49502	C	T	T	T	Anchor_ACICU_165
49526	A	G	A	A	Anchor_ACICU_166
49532	A	G	G	A	Anchor_ACICU_166
49535	A	A	T	T	Anchor_ACICU_166
49544	A	G	A	A	Anchor_ACICU_166
49559	G	A	G	G	Anchor_ACICU_166
49562	C	T	C	C	Anchor_ACICU_166
49597	T	C	C	C	Anchor_ACICU_166
49622	A	G	A	A	Anchor_ACICU_166
49736	G	T	G	T	Anchor_ACICU_166
49742	T	C	T	C	Anchor_ACICU_166
49751	T	T	A	T	Anchor_ACICU_166
49769	G	G	G	A	Anchor_ACICU_166
49775	C	A	C	A	Anchor_ACICU_166
49790	G	A	T	A	Anchor_ACICU_166
49949	G	A	G	G	Anchor_ACICU_166
49972	A	G	A	A	Anchor_ACICU_166
50033	A	A	C	A	Anchor_ACICU_166
50123	G	G	A	G	Anchor_ACICU_167
50135	G	G	A	G	Anchor_ACICU_167
50138	C	C	A	C	Anchor_ACICU_167
50144	G	G	A	G	Anchor_ACICU_167
50177	C	T	C	T	Anchor_ACICU_167
50183	G	G	A	G	Anchor_ACICU_167
50249	G	A	G	A	Anchor_ACICU_167
50336	A	A	G	G	Anchor_ACICU_167
50823	G	A	A	G	Anchor_ACICU_170
50838	T	G	G	T	Anchor_ACICU_170
50934	G	A	A	G	Anchor_ACICU_170
50940	G	A	G	G	Anchor_ACICU_170
50988	G	G	A	G	Anchor_ACICU_170
51081	A	G	G	A	Anchor_ACICU_170
51171	T	T	A	T	Anchor_ACICU_170
51239	A	A	G	A	Anchor_ACICU_170
51297	A	A	G	A	Anchor_ACICU_171
51300	G	G	G	A	Anchor_ACICU_171
51396	G	G	G	A	Anchor_ACICU_172
51750	T	C	T	C	Anchor_ACICU_172
51814	G	G	G	A	Anchor_ACICU_172
51888	G	G	G	C	Anchor_ACICU_172
51904	T	T	T	A	Anchor_ACICU_173
51963	T	T	T	A	Anchor_ACICU_174
51993	T	A	T	A	Anchor_ACICU_174
51996	T	C	T	T	Anchor_ACICU_174
52000	C	C	C	T	Anchor_ACICU_174
52002	T	G	T	G	Anchor_ACICU_174
52110	G	G	G	A	Anchor_ACICU_174
52149	A	G	A	G	Anchor_ACICU_174
52155	T	C	T	C	Anchor_ACICU_174
52164	C	C	C	T	Anchor_ACICU_174
52176	G	A	G	A	Anchor_ACICU_174
52179	T	A	T	A	Anchor_ACICU_174
52185	G	G	G	A	Anchor_ACICU_174
52192	G	A	G	G	Anchor_ACICU_174
52194	A	C	A	T	Anchor_ACICU_174
52203	T	C	T	C	Anchor_ACICU_174
52212	C	C	C	T	Anchor_ACICU_174
52221	T	T	T	C	Anchor_ACICU_174
52227	A	G	A	A	Anchor_ACICU_174
52257	A	A	G	A	Anchor_ACICU_174
52260	G	T	A	G	Anchor_ACICU_174
52263	G	A	G	G	Anchor_ACICU_174
52269	A	T	A	A	Anchor_ACICU_174
52330	A	A	A	G	Anchor_ACICU_174
52413	G	G	G	A	Anchor_ACICU_174
52449	C	T	C	C	Anchor_ACICU_174
52476	C	C	T	T	Anchor_ACICU_174
52479	G	A	G	G	Anchor_ACICU_174
52506	G	G	G	A	Anchor_ACICU_176
52510	C	T	C	C	Anchor_ACICU_176
52516	G	A	G	G	Anchor_ACICU_176
52557	G	A	G	G	Anchor_ACICU_176
52560	G	G	G	T	Anchor_ACICU_176
52573	C	C	A	C	Anchor_ACICU_176
52584	T	T	C	C	Anchor_ACICU_176
52590	G	C	G	G	Anchor_ACICU_176
52597	C	C	C	T	Anchor_ACICU_176
52599	G	G	G	A	Anchor_ACICU_176
52632	C	C	C	T	Anchor_ACICU_176
52677	G	G	A	G	Anchor_ACICU_176
52689	G	T	T	T	Anchor_ACICU_176
52719	A	G	G	G	Anchor_ACICU_176
52776	C	C	T	C	Anchor_ACICU_176
52785	G	G	A	G	Anchor_ACICU_176
52840	A	G	G	G	Anchor_ACICU_176
52860	G	A	G	A	Anchor_ACICU_176
52881	G	G	A	G	Anchor_ACICU_176
52905	G	C	G	G	Anchor_ACICU_176
52912	T	T	G	T	Anchor_ACICU_176
52976	C	T	T	T	Anchor_ACICU_176
52997	A	T	A	T	Anchor_ACICU_176
53027	T	C	C	C	Anchor_ACICU_176
53030	G	A	G	A	Anchor_ACICU_176
53060	T	C	C	C	Anchor_ACICU_176
53093	C	T	T	T	Anchor_ACICU_176
53252	T	C	C	T	Anchor_ACICU_177
53273	C	T	T	C	Anchor_ACICU_177
53468	A	G	G	G	Anchor_ACICU_179
53611	T	G	G	G	Anchor_ACICU_179
53641	G	A	A	A	Anchor_ACICU_179
53698	C	T	C	C	Anchor_ACICU_179
53707	A	G	A	G	Anchor_ACICU_179
53713	G	G	G	A	Anchor_ACICU_179
53764	T	C	C	C	Anchor_ACICU_179
53800	G	G	G	A	Anchor_ACICU_179
53836	C	C	C	T	Anchor_ACICU_179
53944	A	A	A	G	Anchor_ACICU_179
54013	A	A	A	T	Anchor_ACICU_181
54227	G	G	G	A	Anchor_ACICU_181
54382	C	C	C	T	Anchor_ACICU_181
54469	C	T	C	C	Anchor_ACICU_181
54615	T	T	T	A	Anchor_ACICU_182
54636	A	A	A	G	Anchor_ACICU_182
54780	A	A	A	T	Anchor_ACICU_182
54825	C	C	A	C	Anchor_ACICU_182
54849	T	T	T	C	Anchor_ACICU_182
54900	A	A	C	A	Anchor_ACICU_183
54927	A	C	A	C	Anchor_ACICU_184
55008	G	G	G	T	Anchor_ACICU_184
55071	G	G	G	A	Anchor_ACICU_184
55273	T	C	T	T	Anchor_ACICU_185
55378	A	G	A	G	Anchor_ACICU_185
55411	C	T	C	T	Anchor_ACICU_185
55479	A	A	G	A	Anchor_ACICU_185
55522	A	A	C	A	Anchor_ACICU_185
55537	C	C	T	C	Anchor_ACICU_185
55585	C	T	T	T	Anchor_ACICU_185
55658	A	A	C	A	Anchor_ACICU_185
55717	T	C	C	C	Anchor_ACICU_185
55720	C	T	T	T	Anchor_ACICU_185
55735	T	G	T	T	Anchor_ACICU_185
55737	C	C	C	T	Anchor_ACICU_185
55779	T	C	T	T	Anchor_ACICU_185
55792	A	C	C	C	Anchor_ACICU_185
55813	C	C	T	T	Anchor_ACICU_187
55818	G	A	G	G	Anchor_ACICU_187
55846	C	T	T	T	Anchor_ACICU_187
55882	T	C	C	C	Anchor_ACICU_187
55894	A	G	G	G	Anchor_ACICU_187
55918	G	A	A	A	Anchor_ACICU_187
55927	A	G	G	G	Anchor_ACICU_187
55966	G	G	C	G	Anchor_ACICU_187
55975	T	C	C	C	Anchor_ACICU_187
55978	C	T	T	T	Anchor_ACICU_187
55990	A	G	G	G	Anchor_ACICU_187
56011	G	G	A	G	Anchor_ACICU_187
56044	C	C	T	C	Anchor_ACICU_187
56160	G	G	G	A	Anchor_ACICU_188
56298	C	C	T	C	Anchor_ACICU_188
56327	C	C	C	T	Anchor_ACICU_188
56388	A	A	G	A	Anchor_ACICU_188
56403	A	G	G	G	Anchor_ACICU_188
56445	C	C	A	C	Anchor_ACICU_188
56448	G	T	T	G	Anchor_ACICU_188
56505	C	T	T	C	Anchor_ACICU_188
56508	A	G	G	G	Anchor_ACICU_188
56520	C	A	A	A	Anchor_ACICU_188
56604	A	A	A	C	Anchor_ACICU_188
56646	T	A	T	A	Anchor_ACICU_188
56664	C	C	T	C	Anchor_ACICU_188
56703	T	A	G	A	Anchor_ACICU_189
56742	T	C	C	C	Anchor_ACICU_189
56748	A	T	T	T	Anchor_ACICU_189
56754	T	T	C	T	Anchor_ACICU_189
56763	T	T	G	T	Anchor_ACICU_189
56766	T	C	T	C	Anchor_ACICU_189
56810	C	C	T	C	Anchor_ACICU_189
56826	A	A	G	A	Anchor_ACICU_189
56829	C	C	T	C	Anchor_ACICU_189
56856	G	G	A	G	Anchor_ACICU_189
56904	A	A	G	A	Anchor_ACICU_189
56907	C	A	A	C	Anchor_ACICU_189
56910	A	A	G	A	Anchor_ACICU_189
56928	A	G	G	A	Anchor_ACICU_189
56934	A	T	T	A	Anchor_ACICU_189
57021	T	C	C	G	Anchor_ACICU_191
57030	T	C	C	T	Anchor_ACICU_191
57072	A	T	T	T	Anchor_ACICU_191
57087	A	T	T	T	Anchor_ACICU_191
57090	A	G	G	G	Anchor_ACICU_191
57182	C	T	C	C	Anchor_ACICU_191
57311	G	A	G	G	Anchor_ACICU_192
57503	G	G	G	A	Anchor_ACICU_192
57530	C	T	C	T	Anchor_ACICU_192
57698	A	T	A	A	Anchor_ACICU_193
57701	C	T	C	C	Anchor_ACICU_193
57719	A	A	A	G	Anchor_ACICU_193
57791	A	A	A	G	Anchor_ACICU_193
57818	C	C	C	T	Anchor_ACICU_193
57824	G	C	C	C	Anchor_ACICU_193
57872	T	T	T	C	Anchor_ACICU_193
57890	T	T	T	C	Anchor_ACICU_193
57959	C	C	T	T	Anchor_ACICU_193
57962	G	G	G	A	Anchor_ACICU_193
57965	C	C	C	T	Anchor_ACICU_193
58184	T	T	G	T	Anchor_ACICU_193
58196	A	A	G	A	Anchor_ACICU_193
58226	A	A	A	G	Anchor_ACICU_195
58429	A	G	A	G	Anchor_ACICU_195
58486	G	G	A	G	Anchor_ACICU_195
58498	C	T	C	C	Anchor_ACICU_195
58507	T	C	C	C	Anchor_ACICU_195
58525	C	C	C	T	Anchor_ACICU_195
58560	G	C	C	C	Anchor_ACICU_195
58596	G	G	G	A	Anchor_ACICU_195
58681	G	G	A	A	Anchor_ACICU_195
58693	T	T	C	C	Anchor_ACICU_195
58729	C	C	T	C	Anchor_ACICU_195
58762	T	A	T	T	Anchor_ACICU_195
58969	A	G	A	G	Anchor_ACICU_197
58975	A	G	A	G	Anchor_ACICU_197
58993	T	T	G	T	Anchor_ACICU_197
59056	G	G	A	G	Anchor_ACICU_197
59074	T	T	T	C	Anchor_ACICU_197
59077	T	C	C	C	Anchor_ACICU_197
59089	A	G	G	G	Anchor_ACICU_197
59106	C	C	C	T	Anchor_ACICU_197
59197	T	C	T	T	Anchor_ACICU_197
59500	A	A	A	G	Anchor_ACICU_199
59511	A	A	G	A	Anchor_ACICU_199
59527	T	T	G	T	Anchor_ACICU_199
59529	A	C	A	A	Anchor_ACICU_199
59562	A	A	A	G	Anchor_ACICU_199
59579	G	A	G	G	Anchor_ACICU_199
59605	C	C	C	A	Anchor_ACICU_199
59735	C	T	C	C	Anchor_ACICU_199
59736	C	T	C	C	Anchor_ACICU_200
59739	C	C	C	T	Anchor_ACICU_199
59740	C	C	C	T	Anchor_ACICU_200
59790	G	G	G	A	Anchor_ACICU_199
59791	G	G	G	A	Anchor_ACICU_200
59814	T	T	G	G	Anchor_ACICU_199
59815	T	T	G	G	Anchor_ACICU_200
59871	C	C	C	T	Anchor_ACICU_199
59872	C	C	C	T	Anchor_ACICU_200
59919	T	T	C	T	Anchor_ACICU_199
59920	T	T	C	T	Anchor_ACICU_200
59937	A	A	G	G	Anchor_ACICU_199
59938	A	A	G	G	Anchor_ACICU_200
59940	C	T	C	C	Anchor_ACICU_199
59941	C	T	C	C	Anchor_ACICU_200
59998	C	C	T	T	Anchor_ACICU_200
60022	G	A	G	G	Anchor_ACICU_201
60037	T	T	C	C	Anchor_ACICU_201
60046	A	A	T	T	Anchor_ACICU_201
60058	T	C	G	G	Anchor_ACICU_201
60079	C	T	C	C	Anchor_ACICU_201
60088	A	G	A	A	Anchor_ACICU_201
60157	C	T	T	T	Anchor_ACICU_201
60160	G	A	A	A	Anchor_ACICU_201
60193	A	G	A	A	Anchor_ACICU_201
60252	G	A	G	G	Anchor_ACICU_201
60277	G	G	A	G	Anchor_ACICU_201
60325	G	G	A	G	Anchor_ACICU_201
60328	A	A	G	A	Anchor_ACICU_201
60451	G	G	A	G	Anchor_ACICU_201
60622	A	A	G	A	Anchor_ACICU_203
60658	T	T	T	C	Anchor_ACICU_203
60667	C	C	C	T	Anchor_ACICU_203
60682	G	G	G	A	Anchor_ACICU_203
60799	G	G	A	G	Anchor_ACICU_203
60802	G	A	G	A	Anchor_ACICU_203
60898	G	A	G	A	Anchor_ACICU_203
60955	G	G	A	G	Anchor_ACICU_204
61047	C	A	C	A	Anchor_ACICU_204
61049	C	T	C	T	Anchor_ACICU_204
61054	T	C	T	C	Anchor_ACICU_204
61088	C	C	A	C	Anchor_ACICU_204
61156	G	G	A	G	Anchor_ACICU_204
61339	T	A	T	A	Anchor_ACICU_204
61410	C	C	T	C	Anchor_ACICU_204
61617	C	C	T	C	Anchor_ACICU_206
61680	G	A	A	A	Anchor_ACICU_206
61731	C	T	C	C	Anchor_ACICU_206
61961	G	G	C	G	Anchor_ACICU_206
61962	G	G	C	G	Anchor_ACICU_207
62309	T	C	C	T	Anchor_ACICU_208
62354	C	C	T	C	Anchor_ACICU_208
62369	C	A	A	A	Anchor_ACICU_208
62381	T	G	T	T	Anchor_ACICU_208
62435	T	C	T	T	Anchor_ACICU_209
62483	C	C	C	T	Anchor_ACICU_209
62498	C	C	C	T	Anchor_ACICU_209
62507	A	A	T	A	Anchor_ACICU_209
62519	C	C	A	A	Anchor_ACICU_209
62567	T	T	A	T	Anchor_ACICU_209
62612	C	C	T	C	Anchor_ACICU_209
62639	T	A	A	A	Anchor_ACICU_209
62657	T	T	T	G	Anchor_ACICU_209
62705	C	T	T	T	Anchor_ACICU_210
62723	C	T	C	C	Anchor_ACICU_210
62815	G	A	G	G	Anchor_ACICU_210
62875	T	A	A	A	Anchor_ACICU_210
62905	G	T	G	G	Anchor_ACICU_210
63078	A	G	G	G	Anchor_ACICU_210
63079	A	G	G	G	Anchor_ACICU_211
63179	T	T	T	C	Anchor_ACICU_210
63180	T	T	T	C	Anchor_ACICU_211
63225	C	T	T	T	Anchor_ACICU_210
63226	C	T	T	T	Anchor_ACICU_211
63243	C	C	T	C	Anchor_ACICU_210
63244	C	C	T	C	Anchor_ACICU_211
63273	A	T	A	T	Anchor_ACICU_210
63274	A	T	A	T	Anchor_ACICU_211
63307	G	G	A	G	Anchor_ACICU_212
63328	G	A	A	A	Anchor_ACICU_212
63342	G	A	A	A	Anchor_ACICU_212
63360	A	C	C	C	Anchor_ACICU_212
63369	T	C	C	C	Anchor_ACICU_212
63372	A	G	A	G	Anchor_ACICU_212
63379	C	G	G	G	Anchor_ACICU_212
63411	A	G	G	G	Anchor_ACICU_212
63417	T	T	C	T	Anchor_ACICU_212
63444	C	T	C	T	Anchor_ACICU_212
63505	T	G	G	T	Anchor_ACICU_212
63552	T	T	A	T	Anchor_ACICU_212
63558	A	G	A	A	Anchor_ACICU_212
63614	C	T	C	C	Anchor_ACICU_212
63615	C	T	C	C	Anchor_ACICU_213
63762	A	A	C	A	Anchor_ACICU_212
63763	A	A	C	A	Anchor_ACICU_213
63798	A	G	G	G	Anchor_ACICU_212
63799	A	G	G	G	Anchor_ACICU_213
63903	A	A	C	A	Anchor_ACICU_213
63986	T	T	G	T	Anchor_ACICU_213
63993	C	T	T	T	Anchor_ACICU_213
64011	A	A	G	A	Anchor_ACICU_213
64071	G	T	G	T	Anchor_ACICU_213
64098	T	C	C	C	Anchor_ACICU_213
64110	C	C	T	C	Anchor_ACICU_213
64122	G	A	A	A	Anchor_ACICU_213
64140	G	A	A	A	Anchor_ACICU_213
64176	T	C	C	C	Anchor_ACICU_213
64179	C	C	C	T	Anchor_ACICU_213
64182	C	C	C	T	Anchor_ACICU_213
64245	G	G	A	G	Anchor_ACICU_215
64250	T	C	C	C	Anchor_ACICU_215
64260	C	C	T	C	Anchor_ACICU_215
64290	T	T	T	C	Anchor_ACICU_215
64392	T	C	T	T	Anchor_ACICU_215
65035	A	A	C	C	Anchor_ACICU_217
65041	A	G	G	G	Anchor_ACICU_217
65053	G	G	G	A	Anchor_ACICU_217
65065	C	C	C	T	Anchor_ACICU_217
65068	G	G	A	A	Anchor_ACICU_217
65134	T	C	C	T	Anchor_ACICU_218
65143	T	T	T	A	Anchor_ACICU_218
65167	A	A	A	G	Anchor_ACICU_218
65185	G	G	A	G	Anchor_ACICU_218
65200	T	T	C	T	Anchor_ACICU_218
65203	T	T	A	T	Anchor_ACICU_218
65206	A	T	A	A	Anchor_ACICU_218
65209	A	T	A	A	Anchor_ACICU_218
65212	A	A	A	G	Anchor_ACICU_218
65215	C	G	C	C	Anchor_ACICU_218
65218	T	A	T	T	Anchor_ACICU_218
65233	G	T	G	G	Anchor_ACICU_218
65236	G	A	G	G	Anchor_ACICU_218
65239	A	G	A	A	Anchor_ACICU_218
65260	T	C	C	T	Anchor_ACICU_218
65266	A	C	C	A	Anchor_ACICU_218
65306	T	A	A	T	Anchor_ACICU_218
65313	T	T	T	C	Anchor_ACICU_218
65332	A	T	A	T	Anchor_ACICU_218
65335	A	T	A	T	Anchor_ACICU_218
65396	G	T	T	T	Anchor_ACICU_218
65401	G	A	G	G	Anchor_ACICU_218
65407	A	T	A	A	Anchor_ACICU_219
65419	G	T	G	T	Anchor_ACICU_219
65422	C	C	C	T	Anchor_ACICU_219
65437	G	G	G	A	Anchor_ACICU_219
65458	T	G	T	T	Anchor_ACICU_219
65464	G	G	A	G	Anchor_ACICU_219
65506	G	G	A	G	Anchor_ACICU_219
65518	A	A	A	G	Anchor_ACICU_219
65521	C	T	T	C	Anchor_ACICU_219
65590	A	A	G	A	Anchor_ACICU_219
65596	G	A	A	A	Anchor_ACICU_219
65626	G	G	A	G	Anchor_ACICU_219
65647	C	T	C	T	Anchor_ACICU_219
65746	C	C	C	T	Anchor_ACICU_220
65773	T	C	T	C	Anchor_ACICU_220
66179	G	G	G	A	Anchor_ACICU_221
66203	G	G	G	A	Anchor_ACICU_221
66218	C	C	T	C	Anchor_ACICU_221
66374	C	T	T	T	Anchor_ACICU_222
66419	A	G	A	A	Anchor_ACICU_222
66433	G	A	G	G	Anchor_ACICU_222
66502	G	A	G	A	Anchor_ACICU_222
66505	C	T	C	C	Anchor_ACICU_222
66508	T	C	T	T	Anchor_ACICU_222
66514	T	C	T	C	Anchor_ACICU_222
66523	T	C	T	C	Anchor_ACICU_222
66574	A	G	A	G	Anchor_ACICU_222
66603	G	G	A	G	Anchor_ACICU_222
66673	C	C	C	T	Anchor_ACICU_222
66674	C	C	C	T	Anchor_ACICU_223
66679	A	A	A	G	Anchor_ACICU_222
66680	A	A	A	G	Anchor_ACICU_223
66682	C	C	C	T	Anchor_ACICU_222
66683	C	C	C	T	Anchor_ACICU_223
66757	G	C	G	G	Anchor_ACICU_222
66758	G	C	G	G	Anchor_ACICU_223
66857	T	C	T	T	Anchor_ACICU_222
66858	T	C	T	T	Anchor_ACICU_223
66914	T	T	T	A	Anchor_ACICU_224
66918	T	T	T	C	Anchor_ACICU_224
67014	T	T	T	A	Anchor_ACICU_224
67055	C	C	T	C	Anchor_ACICU_224
67075	G	G	A	G	Anchor_ACICU_224
67104	G	G	A	G	Anchor_ACICU_224
67108	C	T	C	C	Anchor_ACICU_224
67128	C	C	A	C	Anchor_ACICU_224
67131	G	G	A	G	Anchor_ACICU_224
67161	T	A	A	A	Anchor_ACICU_224
67168	C	T	T	T	Anchor_ACICU_224
67170	A	T	T	T	Anchor_ACICU_224
67189	T	T	C	T	Anchor_ACICU_224
67320	G	G	A	G	Anchor_ACICU_224
67323	C	C	T	C	Anchor_ACICU_224
67335	A	A	G	A	Anchor_ACICU_224
67359	T	C	T	C	Anchor_ACICU_224
67374	T	C	T	C	Anchor_ACICU_224
67386	A	G	A	G	Anchor_ACICU_224
67392	A	G	A	G	Anchor_ACICU_224
67398	C	T	C	T	Anchor_ACICU_224
67407	T	T	C	T	Anchor_ACICU_224
67410	C	T	T	T	Anchor_ACICU_224
67446	G	A	G	G	Anchor_ACICU_224
67467	T	C	C	T	Anchor_ACICU_224
67473	T	C	T	C	Anchor_ACICU_224
67491	G	A	G	A	Anchor_ACICU_224
67506	C	C	T	C	Anchor_ACICU_226
67521	A	G	G	G	Anchor_ACICU_226
67523	C	C	T	C	Anchor_ACICU_226
67533	T	T	T	C	Anchor_ACICU_226
67566	C	G	G	T	Anchor_ACICU_226
67574	A	A	G	G	Anchor_ACICU_226
67577	A	A	G	G	Anchor_ACICU_226
67586	G	G	T	T	Anchor_ACICU_226
67598	G	A	G	G	Anchor_ACICU_226
67646	A	G	G	A	Anchor_ACICU_226
67684	C	C	T	C	Anchor_ACICU_226
67705	A	A	A	G	Anchor_ACICU_226
67712	C	C	T	C	Anchor_ACICU_226
67781	T	T	T	G	Anchor_ACICU_226
67790	A	G	A	G	Anchor_ACICU_226
67805	A	G	A	G	Anchor_ACICU_226
67806	A	G	A	G	Anchor_ACICU_227
67832	G	G	G	A	Anchor_ACICU_226
67833	G	G	G	A	Anchor_ACICU_227
67835	A	A	A	T	Anchor_ACICU_226
67836	A	A	A	T	Anchor_ACICU_227
67841	C	C	C	T	Anchor_ACICU_226
67842	C	C	C	T	Anchor_ACICU_227
67853	C	T	C	C	Anchor_ACICU_226
67854	C	T	C	C	Anchor_ACICU_227
67871	T	C	T	T	Anchor_ACICU_226
67872	T	C	T	T	Anchor_ACICU_227
67904	T	C	T	T	Anchor_ACICU_226
67905	T	C	T	T	Anchor_ACICU_227
67970	C	C	C	T	Anchor_ACICU_226
67971	C	C	C	T	Anchor_ACICU_227
67991	G	G	A	G	Anchor_ACICU_226
67992	G	G	A	G	Anchor_ACICU_227
68043	A	A	G	A	Anchor_ACICU_226
68044	A	A	G	A	Anchor_ACICU_227
68046	G	G	T	G	Anchor_ACICU_226
68047	G	G	T	G	Anchor_ACICU_227
68053	T	C	T	T	Anchor_ACICU_226
68054	T	C	T	T	Anchor_ACICU_227
68056	C	C	T	C	Anchor_ACICU_226
68057	C	C	T	C	Anchor_ACICU_227
68080	C	C	G	C	Anchor_ACICU_226
68081	C	C	G	C	Anchor_ACICU_227
68094	G	G	A	G	Anchor_ACICU_226
68095	G	G	A	G	Anchor_ACICU_227
68115	G		A	A	Anchor_ACICU_228
68157	T		C	T	Anchor_ACICU_228
68172	C		C	T	Anchor_ACICU_228
68178	C		A	C	Anchor_ACICU_228
68184	C		T	C	Anchor_ACICU_228
68187	T		T	C	Anchor_ACICU_228
68208	C		A	A	Anchor_ACICU_228
68211	A		G	A	Anchor_ACICU_228
68235	C		T	C	Anchor_ACICU_228
68244	T		A	T	Anchor_ACICU_228
68247	T	A	T	T	Anchor_ACICU_227
68262	T		A	T	Anchor_ACICU_228
68268	T		C	T	Anchor_ACICU_228
68275	G		G	T	Anchor_ACICU_228
68356	C		C	T	Anchor_ACICU_228
68370	C		T	C	Anchor_ACICU_228
68373	T		C	T	Anchor_ACICU_228
68394	T		G	T	Anchor_ACICU_228
68430	T		T	C	Anchor_ACICU_229
68454	T		T	C	Anchor_ACICU_229
68472	T		A	A	Anchor_ACICU_229
68478	C		T	T	Anchor_ACICU_229
68484	G		G	A	Anchor_ACICU_229
68493	C		T	C	Anchor_ACICU_229
68505	G		G	A	Anchor_ACICU_229
68536	T		T	C	Anchor_ACICU_229
68601	T		T	G	Anchor_ACICU_229
68641	A		G	G	Anchor_ACICU_229
68673	A		A	G	Anchor_ACICU_229
68688	G		G	A	Anchor_ACICU_229
68751	A		A	G	Anchor_ACICU_229
68757	T	C	T	T	Anchor_ACICU_230
68772	C	T	C	C	Anchor_ACICU_230
68802	C		T	T	Anchor_ACICU_229
68847	C		T	C	Anchor_ACICU_229
68967	T		C	C	Anchor_ACICU_229
68970	A		C	A	Anchor_ACICU_229
69036	C	T	C	C	Anchor_ACICU_230
69069	G	A	G	G	Anchor_ACICU_230
69087	G	G	G	A	Anchor_ACICU_230
69180	G	G	A	G	Anchor_ACICU_230
69458	A	A	A	G	Anchor_ACICU_232
69560	T	C	C	C	Anchor_ACICU_232
69578	C	T	T	T	Anchor_ACICU_232
69614	C	G	G	G	Anchor_ACICU_232
69620	T	T	C	T	Anchor_ACICU_232
69627	T	C	C	T	Anchor_ACICU_232
69656	T	T	T	A	Anchor_ACICU_232
69665	T	T	T	C	Anchor_ACICU_232
69668	T	C	C	G	Anchor_ACICU_232
69674	C	C	C	G	Anchor_ACICU_232
69683	T	C	T	C	Anchor_ACICU_232
69686	C	T	T	T	Anchor_ACICU_232
69698	A	T	A	A	Anchor_ACICU_232
69704	T	T	C	T	Anchor_ACICU_232
69797	A	G	G	A	Anchor_ACICU_232
69830	C	T	T	T	Anchor_ACICU_232
69842	C	T	T	T	Anchor_ACICU_232
69851	G	A	A	G	Anchor_ACICU_232
69863	T	C	T	T	Anchor_ACICU_232
69920	C	T	C	T	Anchor_ACICU_233
69944	T	A	A	A	Anchor_ACICU_233
69947	C	G	T	G	Anchor_ACICU_233
69953	C	C	T	C	Anchor_ACICU_233
69959	G	G	A	G	Anchor_ACICU_233
69998	C	T	C	T	Anchor_ACICU_233
70019	C	T	C	C	Anchor_ACICU_233
70061	T	A	T	T	Anchor_ACICU_233
70079	C	C	T	C	Anchor_ACICU_233
70095	G	A	G	G	Anchor_ACICU_233
70128	C	T	C	C	Anchor_ACICU_233
70142	G	A	G	G	Anchor_ACICU_233
70175	G	G	G	A	Anchor_ACICU_233
70252	C	C	C	T	Anchor_ACICU_234
70253	C	C	C	T	Anchor_ACICU_235
70390	A	C	C	A	Anchor_ACICU_234
70391	A	C	C	A	Anchor_ACICU_235
70399	A	G	G	A	Anchor_ACICU_234
70400	A	G	G	A	Anchor_ACICU_235
70462	A	T	T	A	Anchor_ACICU_234
70463	A	T	T	A	Anchor_ACICU_235
70478	C	C	T	C	Anchor_ACICU_234
70479	C	C	T	C	Anchor_ACICU_235
70535	A	C	A	A	Anchor_ACICU_235
70586	C	C	C	T	Anchor_ACICU_235
70610	C	T	C	C	Anchor_ACICU_235
70613	C	T	C	C	Anchor_ACICU_235
70616	C	T	C	C	Anchor_ACICU_235
70642	T	T	C	T	Anchor_ACICU_235
70645	T	T	C	T	Anchor_ACICU_235
70650	A	G	G	G	Anchor_ACICU_235
70742	A	G	G	G	Anchor_ACICU_235
70900	A	C	A	C	Anchor_ACICU_236
70901	A	C	A	C	Anchor_ACICU_237
70909	T	T	C	T	Anchor_ACICU_236
70910	T	T	C	T	Anchor_ACICU_237
70933	T	T	C	T	Anchor_ACICU_236
70934	T	T	C	T	Anchor_ACICU_237
70945	G	G	A	G	Anchor_ACICU_236
70946	G	G	A	G	Anchor_ACICU_237
70951	A	A	T	A	Anchor_ACICU_236
70952	A	A	T	A	Anchor_ACICU_237
70981	G	G	A	A	Anchor_ACICU_236
70982	G	G	A	A	Anchor_ACICU_237
71005	T	T	C	C	Anchor_ACICU_236
71006	T	T	C	C	Anchor_ACICU_237
71108	A	A	A	G	Anchor_ACICU_237
71114	C	C	C	T	Anchor_ACICU_237
71123	C	C	C	T	Anchor_ACICU_237
71126	A	A	A	G	Anchor_ACICU_237
71129	A	A	A	C	Anchor_ACICU_237
71131	C	T	T	T	Anchor_ACICU_237
71161	T	T	T	C	Anchor_ACICU_237
71201	A	G	A	G	Anchor_ACICU_237
71220	A	A	A	G	Anchor_ACICU_237
71243	G	A	A	A	Anchor_ACICU_237
71300	G	G	A	G	Anchor_ACICU_237
71353	T	C	C	C	Anchor_ACICU_237
71367	C	A	T	A	Anchor_ACICU_237
71381	T	C	C	C	Anchor_ACICU_237
71489	T	C	C	C	Anchor_ACICU_239
71510	A	A	G	A	Anchor_ACICU_239
71515	T	A	A	A	Anchor_ACICU_239
71519	A	A	G	A	Anchor_ACICU_239
71540	A	G	A	G	Anchor_ACICU_239
71561	G	G	T	G	Anchor_ACICU_239
71564	A	A	C	A	Anchor_ACICU_239
71569	C	C	T	C	Anchor_ACICU_239
71572	A	A	T	A	Anchor_ACICU_239
71575	G	G	A	G	Anchor_ACICU_239
71584	C	C	T	C	Anchor_ACICU_239
71587	A	A	G	A	Anchor_ACICU_239
71697	A	G	G	G	Anchor_ACICU_239
71781	T	T	T	A	Anchor_ACICU_239
71782	T	T	T	A	Anchor_ACICU_240
71793	C	G	C	C	Anchor_ACICU_239
71794	C	G	C	C	Anchor_ACICU_240
71803	T	T	C	T	Anchor_ACICU_239
71804	T	T	C	T	Anchor_ACICU_240
71806	G	G	A	G	Anchor_ACICU_239
71807	G	G	A	G	Anchor_ACICU_240
71850	A	A	C	A	Anchor_ACICU_239
71851	A	A	C	A	Anchor_ACICU_240
71860	G	G	C	G	Anchor_ACICU_239
71861	G	G	C	G	Anchor_ACICU_240
71867	T	T	C	T	Anchor_ACICU_239
71868	T	T	C	T	Anchor_ACICU_240
71905	A	A	G	A	Anchor_ACICU_239
71906	A	A	G	A	Anchor_ACICU_240
71917	T	T	A	T	Anchor_ACICU_239
71918	T	T	A	T	Anchor_ACICU_240
71959	C	C	T	C	Anchor_ACICU_239
71960	C	C	T	C	Anchor_ACICU_240
71977	G	G	A	G	Anchor_ACICU_239
71978	G	G	A	G	Anchor_ACICU_240
71983	G	G	A	G	Anchor_ACICU_239
71984	G	G	A	G	Anchor_ACICU_240
71995	C	C	T	C	Anchor_ACICU_239
71996	C	C	T	C	Anchor_ACICU_240
72035	T	C	C	C	Anchor_ACICU_240
72038	A	T	T	A	Anchor_ACICU_240
72041	A	G	G	A	Anchor_ACICU_240
72050	G	G	C	G	Anchor_ACICU_240
72062	C	C	T	C	Anchor_ACICU_240
72065	C	T	T	C	Anchor_ACICU_240
72083	C	T	T	C	Anchor_ACICU_240
72136	C	A	A	C	Anchor_ACICU_240
72278	A	T	T	A	Anchor_ACICU_240
72297	A	G	G	A	Anchor_ACICU_241
72300	T	A	A	T	Anchor_ACICU_241
72312	A	G	G	A	Anchor_ACICU_241
72314	A	G	G	A	Anchor_ACICU_242
72323	C	T	C	C	Anchor_ACICU_241
72325	C	T	C	C	Anchor_ACICU_242
72328	G	A	G	G	Anchor_ACICU_241
72330	G	A	G	G	Anchor_ACICU_242
72339	C	T	C	C	Anchor_ACICU_241
72341	C	T	C	C	Anchor_ACICU_242
72380	T	T	C	T	Anchor_ACICU_241
72382	T	T	C	T	Anchor_ACICU_242
72395	T	C	C	T	Anchor_ACICU_241
72397	T	C	C	T	Anchor_ACICU_242
72416	C	A	T	T	Anchor_ACICU_241
72418	C	A	T	T	Anchor_ACICU_242
72425	G	G	A	A	Anchor_ACICU_241
72427	G	G	A	A	Anchor_ACICU_242
72446	A	G	A	A	Anchor_ACICU_241
72448	A	G	A	A	Anchor_ACICU_242
72491	A	G	G	A	Anchor_ACICU_241
72493	A	G	G	A	Anchor_ACICU_242
72500	G	A	G	G	Anchor_ACICU_241
72502	G	A	G	G	Anchor_ACICU_242
72506	A	A	G	A	Anchor_ACICU_241
72508	A	A	G	A	Anchor_ACICU_242
72520	A	T		A	Anchor_ACICU_241
72522	A	T		A	Anchor_ACICU_242
72814	T	G		G	Anchor_ACICU_243
72842	A	A	G	A	Anchor_ACICU_243
72898	A	A	A	G	Anchor_ACICU_243
72900	C	C	C	T	Anchor_ACICU_243
72917	G	G	G	A	Anchor_ACICU_244
72928	T	C	C	T	Anchor_ACICU_244
72994	C	C	C	A	Anchor_ACICU_244
73227	T	C	T	T	Anchor_ACICU_245
73236	T	T	A	A	Anchor_ACICU_245
73281	A	A	G	G	Anchor_ACICU_245
73302	T	T	C	C	Anchor_ACICU_245
73392	T	T	A	T	Anchor_ACICU_245
73475	G	G	G	T	Anchor_ACICU_245
73482	A	A	A	G	Anchor_ACICU_245
73497	A	A	G	A	Anchor_ACICU_245
73548	C	C	C	T	Anchor_ACICU_246
73569	A	A	A	G	Anchor_ACICU_246
73596	T	A	T	A	Anchor_ACICU_246
73599	A	C	A	C	Anchor_ACICU_246
73605	C	T	C	C	Anchor_ACICU_246
73713	T	T	T	A	Anchor_ACICU_246
73749	C	A	C	C	Anchor_ACICU_246
73773	C	A	C	A	Anchor_ACICU_246
73806	G	A	G	A	Anchor_ACICU_246
73818	G	A	G	G	Anchor_ACICU_246
73824	T	C	T	C	Anchor_ACICU_246
74169	G	A	G	G	Anchor_ACICU_247
74171	A	A	A	T	Anchor_ACICU_247
74206	C	G	C	C	Anchor_ACICU_247
74237	T	T	A	A	Anchor_ACICU_247
74288	A	A	G	G	Anchor_ACICU_247
74387	G	A	G	G	Anchor_ACICU_247
74432	C	T	C	C	Anchor_ACICU_249
74495	T	C	T	T	Anchor_ACICU_249
74498	A	G	A	A	Anchor_ACICU_249
74504	T	C	T	T	Anchor_ACICU_249
74510	C	A	C	C	Anchor_ACICU_249
74516	A	G	A	A	Anchor_ACICU_249
74519	G	C	G	G	Anchor_ACICU_249
74521	A	C	A	A	Anchor_ACICU_249
74524	G	A	G	G	Anchor_ACICU_249
74530	T	C	T	T	Anchor_ACICU_249
74533	C	T	C	C	Anchor_ACICU_249
74536	T	A	T	T	Anchor_ACICU_249
74540	A	G	A	A	Anchor_ACICU_249
74548	T	T	C	C	Anchor_ACICU_249
74556	C	T	C	C	Anchor_ACICU_249
74623	A	G	G	G	Anchor_ACICU_249
75002	A	T	A	G	Anchor_ACICU_250
75005	G	A	G	G	Anchor_ACICU_250
75009	T	C	T	T	Anchor_ACICU_250
75011	A	G	A	A	Anchor_ACICU_250
75020	A	G	A	A	Anchor_ACICU_250
75050	T	C	T	T	Anchor_ACICU_250
75056	G	C	G	G	Anchor_ACICU_250
75062	C	C	T	C	Anchor_ACICU_250
75074	C	T	T	T	Anchor_ACICU_250
75107	G	A	G	G	Anchor_ACICU_250
75110	T	T	C	T	Anchor_ACICU_250
75170	C	A	A	A	Anchor_ACICU_250
75194	G	G	G	A	Anchor_ACICU_250
75227	C	T	C	C	Anchor_ACICU_250
75284	G	G	G	A	Anchor_ACICU_250
75287	T	T	T	G	Anchor_ACICU_250
75338	G	A	A	A	Anchor_ACICU_252
75347	G	A	A	G	Anchor_ACICU_252
75368	G	T	T	T	Anchor_ACICU_252
75407	C	T	C	C	Anchor_ACICU_252
75413	G	G	G	A	Anchor_ACICU_252
75437	T	T	T	C	Anchor_ACICU_252
75440	A	A	A	T	Anchor_ACICU_252
75443	A	A	A	G	Anchor_ACICU_252
75482	A	A	A	C	Anchor_ACICU_252
75530	C	T	C	C	Anchor_ACICU_252
75548	A	G	G	G	Anchor_ACICU_252
75560	C	C	C	T	Anchor_ACICU_252
75578	T	T	T	C	Anchor_ACICU_252
75582	T	T	C	T	Anchor_ACICU_252
75593	A	T	A	T	Anchor_ACICU_252
75599	C	C	T	C	Anchor_ACICU_252
75626	A	G	G	G	Anchor_ACICU_252
75629	C	T	T	T	Anchor_ACICU_252
75668	G	G	A	G	Anchor_ACICU_252
75674	C	C	T	T	Anchor_ACICU_252
75677	T	T	C	C	Anchor_ACICU_252
75683	C	C	T	C	Anchor_ACICU_252
75695	A	A	G	A	Anchor_ACICU_252
75707	G	G	A	A	Anchor_ACICU_252
75713	T	T	G	G	Anchor_ACICU_252
75716	T	T	G	G	Anchor_ACICU_252
75719	G	G	A	A	Anchor_ACICU_252
75776	G	A	A	A	Anchor_ACICU_252
75779	T	T	C	T	Anchor_ACICU_252
75818	T	T	C	T	Anchor_ACICU_252
75827	A	A	G	A	Anchor_ACICU_252
75836	T	T	C	T	Anchor_ACICU_252
75839	A	A	T	A	Anchor_ACICU_252
75842	C	C	T	C	Anchor_ACICU_252
75902	A	A		C	Anchor_ACICU_253
75908	A	A		G	Anchor_ACICU_253
75911	G	G		A	Anchor_ACICU_253
75932	G	G	T	G	Anchor_ACICU_254
75938	T	T		A	Anchor_ACICU_253
75941	C	C		T	Anchor_ACICU_253
75965	C	C		T	Anchor_ACICU_253
75980	T	T		C	Anchor_ACICU_253
76063	C	T		T	Anchor_ACICU_253
76066	C	T		T	Anchor_ACICU_253
76069	A	A		G	Anchor_ACICU_253
76096	T	T	A	T	Anchor_ACICU_254
76129	C	T		T	Anchor_ACICU_253
76135	C	T		T	Anchor_ACICU_253
76141	T	T	G	T	Anchor_ACICU_254
76156	G	G		A	Anchor_ACICU_253
76165	C	T		C	Anchor_ACICU_253
76186	A	A		T	Anchor_ACICU_253
76202	G	A	A	A	Anchor_ACICU_254
76219	G	G	A	A	Anchor_ACICU_254
76220	G	G	A	A	Anchor_ACICU_255
76222	A	A	A	C	Anchor_ACICU_254
76223	A	A	A	C	Anchor_ACICU_255
76235	G	A	A	G	Anchor_ACICU_254
76236	G	A	A	G	Anchor_ACICU_255
76270	G	A	G	G	Anchor_ACICU_254
76271	G	A	G	G	Anchor_ACICU_255
76375	C	C	C	T	Anchor_ACICU_254
76376	C	C	C	T	Anchor_ACICU_255
76421	G	A	A	G	Anchor_ACICU_254
76422	G	A	A	G	Anchor_ACICU_255
76475	T	T	T	C	Anchor_ACICU_254
76476	T	T	T	C	Anchor_ACICU_255
76509	A	G	G	A	Anchor_ACICU_255
76512	G	G	A	G	Anchor_ACICU_255
76530	G	G	A	G	Anchor_ACICU_255
76538	C	A	C	C	Anchor_ACICU_255
76598	G	A	G	G	Anchor_ACICU_255
76640	G	A	G	G	Anchor_ACICU_255
76655	C	T	C	C	Anchor_ACICU_255
76681	C	T	T	T	Anchor_ACICU_255
76702	C	T	C	C	Anchor_ACICU_255
76712	C	A	C	C	Anchor_ACICU_255
76964	A	A	A	G	Anchor_ACICU_256
76965	A	A	A	G	Anchor_ACICU_257
76984	C	C	C	T	Anchor_ACICU_256
76985	C	C	C	T	Anchor_ACICU_257
77009	C	T	C	C	Anchor_ACICU_256
77010	C	T	C	C	Anchor_ACICU_257
77191	A	G	G	G	Anchor_ACICU_257
77245	C	C	T	C	Anchor_ACICU_257
77257	A	A	A	G	Anchor_ACICU_257
77282	C	C	C	T	Anchor_ACICU_257
77287	C	C	C	T	Anchor_ACICU_257
77323	G	G	G	A	Anchor_ACICU_257
77326	G	G	G	A	Anchor_ACICU_257
77344	A	A	A	G	Anchor_ACICU_257
77349	T	T	T	C	Anchor_ACICU_257
77353	C	C	C	A	Anchor_ACICU_257
77411	A	G	G	G	Anchor_ACICU_258
77416	A	G	G	G	Anchor_ACICU_258
77425	A	G	G	G	Anchor_ACICU_258
77440	A	G	G	G	Anchor_ACICU_258
77478	C	C	T	C	Anchor_ACICU_258
77485	T	C	C	C	Anchor_ACICU_258
77578	G	A	A	A	Anchor_ACICU_258
77593	A	A	G	A	Anchor_ACICU_258
77632	C	T	C	C	Anchor_ACICU_258
77635	C	T	C	T	Anchor_ACICU_258
77644	G	A	G	G	Anchor_ACICU_258
77650	T	C	T	T	Anchor_ACICU_258
77821	G	A	G	G	Anchor_ACICU_259
78077	T		T	C	Anchor_ACICU_260
78131	A		A	G	Anchor_ACICU_260
78167	G		G	A	Anchor_ACICU_260
78170	G		G	A	Anchor_ACICU_260
78187	A		A	G	Anchor_ACICU_260
78230	T		T	C	Anchor_ACICU_260
78236	C		T	C	Anchor_ACICU_260
78238	C		T		Anchor_ACICU_261
78245	A		A	T	Anchor_ACICU_260
78269	T		T	C	Anchor_ACICU_260
78304	T		C		Anchor_ACICU_261
78307	G		A		Anchor_ACICU_261
78319	G		A		Anchor_ACICU_261
78331	G		A		Anchor_ACICU_261
78433	A		G		Anchor_ACICU_261
78436	T		C		Anchor_ACICU_261
78442	C		T		Anchor_ACICU_261
78463	G		A		Anchor_ACICU_261
78519	C		T		Anchor_ACICU_261
78522	G		A		Anchor_ACICU_261
78531	T		C		Anchor_ACICU_261
78561	C		T		Anchor_ACICU_261
78573	A		G		Anchor_ACICU_261
78576	A		G		Anchor_ACICU_261
78579	A		T		Anchor_ACICU_261
78637	G			A	Anchor_ACICU_263
78642	G		A		Anchor_ACICU_262
78643	G			A	Anchor_ACICU_263
78651	T		C		Anchor_ACICU_262
78652	T			C	Anchor_ACICU_263
78673	G			A	Anchor_ACICU_263
78696	G		A		Anchor_ACICU_262
78697	G			A	Anchor_ACICU_263
78723	A		G		Anchor_ACICU_262
78724	A			G	Anchor_ACICU_263
78750	A		G		Anchor_ACICU_262
78751	A			T	Anchor_ACICU_263
78753	G		A		Anchor_ACICU_262
78754	G			A	Anchor_ACICU_263
78765	C		T		Anchor_ACICU_262
78766	C			T	Anchor_ACICU_263
78776	T		A		Anchor_ACICU_262
78777	T			A	Anchor_ACICU_263
78792	A		G		Anchor_ACICU_262
78798	G		A		Anchor_ACICU_262
78813	T			A	Anchor_ACICU_263
78843	G			A	Anchor_ACICU_263
78851	T		G		Anchor_ACICU_262
78855	G		A		Anchor_ACICU_262
78861	C		T		Anchor_ACICU_262
78882	G			A	Anchor_ACICU_263
78891	A			G	Anchor_ACICU_263
78919	C			T	Anchor_ACICU_263
79018	C			T	Anchor_ACICU_263
79066	C			T	Anchor_ACICU_263
79159	T			A	Anchor_ACICU_263
79168	A			T	Anchor_ACICU_263
79171	T			C	Anchor_ACICU_263
79249	C			T	Anchor_ACICU_264
79258	C			G	Anchor_ACICU_264
79267	G			A	Anchor_ACICU_264
79276	C			T	Anchor_ACICU_264
79303	T			C	Anchor_ACICU_264
79330	A			G	Anchor_ACICU_264
79372	C			T	Anchor_ACICU_264
79408	A			G	Anchor_ACICU_264
79420	A			C	Anchor_ACICU_264
79426	T			G	Anchor_ACICU_264
79434	A			G	Anchor_ACICU_264
79443	T			C	Anchor_ACICU_264
79454	G			A	Anchor_ACICU_264
79464	C			T	Anchor_ACICU_264
79469	T			A	Anchor_ACICU_264
80445	T		C		Anchor_ACICU_269
80453	A		G		Anchor_ACICU_269
80471	G		T		Anchor_ACICU_269
80480	T		C		Anchor_ACICU_269
80482	C		G		Anchor_ACICU_269
80492	C		T		Anchor_ACICU_269
80495	A		G		Anchor_ACICU_269
80498	T		C		Anchor_ACICU_269
80504	G		A		Anchor_ACICU_269
80537	G		A		Anchor_ACICU_269
80543	C		T		Anchor_ACICU_269
80552	A		G		Anchor_ACICU_269
80594	G		A		Anchor_ACICU_269
80697	G		A		Anchor_ACICU_269
80730	A		G		Anchor_ACICU_269
80733	G		A		Anchor_ACICU_269
80742	C		A		Anchor_ACICU_269
80781	T		C		Anchor_ACICU_269
80796	A		G		Anchor_ACICU_269
80820	A		G		Anchor_ACICU_269
80889	A		G		Anchor_ACICU_269
80910	G		A		Anchor_ACICU_269
80916	A		G		Anchor_ACICU_269
80973	C		T		Anchor_ACICU_269
81129	G		A		Anchor_ACICU_270
81135	A		G		Anchor_ACICU_270
81138	C		T		Anchor_ACICU_270
81149	A		G		Anchor_ACICU_270
81167	G		T		Anchor_ACICU_270
81182	G		C		Anchor_ACICU_270
81195	T		C		Anchor_ACICU_270
81212	A		G		Anchor_ACICU_270
81218	A		G		Anchor_ACICU_270
81242	A		G		Anchor_ACICU_270
81260	C		G		Anchor_ACICU_270
81266	G		A		Anchor_ACICU_270
81269	C		T		Anchor_ACICU_270
81317	G		A		Anchor_ACICU_272
81363	T		A		Anchor_ACICU_272
81369	C		T		Anchor_ACICU_272
81372	C		T		Anchor_ACICU_272
81389	A		C		Anchor_ACICU_272
81392	C		T		Anchor_ACICU_272
81395	A		G		Anchor_ACICU_272
81428	T		C		Anchor_ACICU_272
81440	A		G		Anchor_ACICU_272
81443	C		A		Anchor_ACICU_272
81448	A		T		Anchor_ACICU_272
81481	A		G		Anchor_ACICU_272
81508	G		A		Anchor_ACICU_272
81519	T		A		Anchor_ACICU_272
81526	A		G		Anchor_ACICU_272
81538	T		G		Anchor_ACICU_272
81540	A		G		Anchor_ACICU_272
81544	G		A		Anchor_ACICU_272
81547	G		T		Anchor_ACICU_272
81550	C		A		Anchor_ACICU_272
81592	C		T		Anchor_ACICU_272
81612	T		T	G	Anchor_ACICU_273
81621	C		C	G	Anchor_ACICU_273
81624	A		A	C	Anchor_ACICU_273
81630	G		G	A	Anchor_ACICU_273
81633	G		G	A	Anchor_ACICU_273
81636	C		C	A	Anchor_ACICU_273
81648	T		T	A	Anchor_ACICU_273
81651	C		C	T	Anchor_ACICU_273
81681	G		G	A	Anchor_ACICU_273
81800	G		G	A	Anchor_ACICU_273
81829	T		T	A	Anchor_ACICU_273
81840	G		G	T	Anchor_ACICU_273
81850	G		G	C	Anchor_ACICU_273
81898	C		C	T	Anchor_ACICU_273
81911	G		A	A	Anchor_ACICU_273
81913	G		A		Anchor_ACICU_274
81920	C		A	A	Anchor_ACICU_273
81922	C		A		Anchor_ACICU_274
81936	T		T	A	Anchor_ACICU_273
81950	G		A	G	Anchor_ACICU_273
81952	G		A		Anchor_ACICU_274
81955	A		C	C	Anchor_ACICU_273
81957	A		C		Anchor_ACICU_274
81968	A		G	A	Anchor_ACICU_273
81970	A		G		Anchor_ACICU_274
81974	G		A	A	Anchor_ACICU_273
81976	G		A		Anchor_ACICU_274
81977	T		C	T	Anchor_ACICU_273
81979	T		C		Anchor_ACICU_274
82014	A		G	A	Anchor_ACICU_273
82016	A		G		Anchor_ACICU_274
82018	G		G	A	Anchor_ACICU_273
82176	G		A	A	Anchor_ACICU_273
82178	G		A		Anchor_ACICU_274
82186	C		C	T	Anchor_ACICU_273
82188	G		A	G	Anchor_ACICU_273
82190	G		A		Anchor_ACICU_274
82191	T		C	T	Anchor_ACICU_273
82193	T		C		Anchor_ACICU_274
82326	A		G		Anchor_ACICU_274
82327	A		G		Anchor_ACICU_275
82382	T		A		Anchor_ACICU_274
82383	T		A		Anchor_ACICU_275
82513	G		A		Anchor_ACICU_275
82515	T		A		Anchor_ACICU_275
82518	A		T		Anchor_ACICU_275
82521	T		A		Anchor_ACICU_275
82524	A		C		Anchor_ACICU_275
82527	A		G		Anchor_ACICU_275
82565	A		G		Anchor_ACICU_276
82571	T		C		Anchor_ACICU_276
82622	T		C		Anchor_ACICU_276
82637	G		A		Anchor_ACICU_276
82730	C		T		Anchor_ACICU_276
82739	A		T		Anchor_ACICU_276
82742	A		G		Anchor_ACICU_276
82745	T		C		Anchor_ACICU_276
82794	C		T		Anchor_ACICU_276
82820	C		T		Anchor_ACICU_276
82904	C		T		Anchor_ACICU_276
82931	C		G		Anchor_ACICU_276
82991	G		A		Anchor_ACICU_276
82994	G		A		Anchor_ACICU_276
83024	G		A		Anchor_ACICU_276
83027	A		T		Anchor_ACICU_276
83036	C		G		Anchor_ACICU_276
83039	T		C		Anchor_ACICU_276
83045	C		T		Anchor_ACICU_276
83063	T		C		Anchor_ACICU_276
83069	T		C		Anchor_ACICU_276
95229	T		C		Anchor_ACICU_318
95267	T		A		Anchor_ACICU_318
95354	G		A		Anchor_ACICU_318
95390	T		A		Anchor_ACICU_318
95400	G		A		Anchor_ACICU_318
95402	A		T		Anchor_ACICU_318
95432	T		C		Anchor_ACICU_318
95450	A		G		Anchor_ACICU_318
95456	T		A		Anchor_ACICU_318
95463	T		C		Anchor_ACICU_318
95492	G		A		Anchor_ACICU_318
95504	T		C		Anchor_ACICU_318
95510	G		A		Anchor_ACICU_318
95547	T		C		Anchor_ACICU_318
95555	C		T		Anchor_ACICU_318
95576	C		A		Anchor_ACICU_318
95585	T		G		Anchor_ACICU_318
95600	T		A		Anchor_ACICU_318
95606	A		T		Anchor_ACICU_318
95627	G		A		Anchor_ACICU_318
95633	T		C		Anchor_ACICU_318
95636	T		G		Anchor_ACICU_318
95693	C		T		Anchor_ACICU_318
95763	C		T		Anchor_ACICU_320
95871	T		T	C	Anchor_ACICU_320
95895	C		T	C	Anchor_ACICU_320
95904	T		T	C	Anchor_ACICU_320
95914	C		C	T	Anchor_ACICU_320
95919	C		G	A	Anchor_ACICU_320
95934	T		C	T	Anchor_ACICU_320
95949	T		T	A	Anchor_ACICU_320
95952	C		C	G	Anchor_ACICU_320
95955	T		T	C	Anchor_ACICU_320
95961	T		T	C	Anchor_ACICU_320
95964	T		T	C	Anchor_ACICU_320
[truncated: 57,262 more rows]

## Sheet: SNP numbers
Group	Numbers of SNP
ECI (3 strains)	12244
ECII (5 strains)	24886
BJAB0868-BJAB07104	9380
BJAB07104-ACICU	10274
BJAB0868-ACICU	10766
BJAB0715-ACICU	52439
Three BJAB strains-ACICU	59260
BJAB0715-ATCC17978	73470
